# Supplementary material for: Inflammatory response in dairy cows caused by heat stress and biological mechanisms for maintaining homeostasis
Source: PLoS One. 2024 Mar 25;19(3):e0300719. doi: 10.1371/journal.pone.0300719 (PMC10962848; doi:10.1371/journal.pone.0300719)
Supplement: S1 Table — (XLSX) [file pone.0300719.s001.xlsx]

## Sheet: S1 Table
S1 Table. The identified metabolites.
Peak Nr	Scan Nr	Ret(umin)	Mass	Mass_Scan	M2.VIP[1]	Metabolite	p-value	Control.1	Control.2	Control.3	Control.4	Heat stress.1	Heat stress.2	Heat stress.3	Heat stress.4
1961	671	5.11667	59	59_671	15.0795	Lactic acid	5e-05	847604	798892	699069	771287	361980	295997	289188	411913
10474	915	5.52333	116	116_915	8.08505	Alanine	0.0881	432379	534768	391115	424821	308872	112421	110184	482098
14033	1002	5.66833	146	146_1002	2.42132	Hydroxylamine	0.2159	42581	47697	37287	45561	70580	60021	27144	105067
13790	1613	6.68667	144	144_1613	5.55153	Valine	0.2425	638168	534919	560388	611081	577756	649151	243841	378184
17623	1798	6.995	189	189_1798	10.0222	Urea	0.1339	681972	605386	702329	606868	593995	694303	1202	2718
15436	1936	7.225	158	158_1936	5.52754	Leucine	0.1186	385526	299757	350845	318457	328693	315478	118952	206163
15438	2065	7.44	158	158_2065	4.74282	Isoleucine	0.1454	277041	226553	289054	291472	265536	263034	90771	164738
13585	2094	7.48833	142	142_2094	5.31913	Proline	0.0944	198762	248888	199566	155105	156525	54158	50483	203123
16639	2144	7.57167	174	174_2144	7.19763	Glycine	0.1934	630153	832970	737603	400636	427680	479861	247704	686759
21139	2147	7.57667	247	247_2147	0.780124	Succinic acid	0.0419	3854	4906	4109	3559	2605	2366	1255	3887
16830	3265	9.44	176	176_3265	1.83781	Methionine	0.1052	30749	31809	19953	24658	23308	8610	8233	25658
18599	2434	8.055	204	204_2434	0.764151	Glutamic acid	0.7242	58976	88739	69063	37058	68316	29707	28472	97922
16830	3265	9.44	176	176_3265	1.83781	Phenylalanine	0.1052	30749	31809	19953	24658	23308	8610	8233	25658
21105	3733	10.22	246	246_3733	5.32406	Ornithine	4e-05	62251	64803	52920	75701	10941	6821	4830	14303
19620	3794	10.3217	218	218_3794	2.8702	Citric acid	0.1166	89014	96491	67337	89341	79898	40129	35663	83041
16674	4629	11.7133	174	174_4629	2.51428	Fructose	0.0315	31270	41786	24434	21916	17948	7591	8668	21945
21946	4650	11.7483	273	273_4650	2.44987	Glucose	0.0874	71657	72859	70740	46456	52394	47988	31591	59207
18756	4967	12.2767	205	205_4967	2.62875	Lysine	0.156	37847	69986	59620	63006	37859	36580	122	61847
19652	5136	12.5583	218	218_5136	6.62459	Tyrosine	0.0187	232199	253327	160931	179962	147688	66744	54991	141106
23284	5182	12.635	333	333_5182	0.940502	Glucuronic acid	0.0014	4997	5390	4285	4963	3523	2843	2577	3431
11374	5658	13.4283	122	122_5658	5.24463	Oleanitrile	0.6254	339539	206521	363878	351507	356958	403462	450375	380188
19521	5767	13.61	217	217_5767	6.44149	Myo-Inositol	0.0006	113383	111657	100262	151710	27240	54751	31406	29935
24026	5778	13.6283	441	441_5778	2.6637	Uric acid	0.0006	19147	14865	16871	24394	6176	3409	3192	5493
15579	6036	14.0583	159	159_6036	1.03567	Hexadecanoic acid	0.0017	7032	5836	7397	6810	4558	5082	3912	4658
23335	6094	14.155	337	337_6094	1.03487	Linoleic acid	0.0027	8552	7070	8264	7239	5125	6301	5136	5555
23352	6107	14.1767	339	339_6107	0.844636	Oleic acid	0.4366	12402	8083	13195	9851	6870	28817	14607	9897
10793	6189	14.3133	117	117_6189	3.03942	Stearic acid	0.371	519968	510655	619364	473043	429397	594379	445246	464750
18461	6208	14.345	202	202_6208	4.15634	Tryptophan	0.0168	143151	110395	134240	109571	102785	74156	63855	94443
12103	9465	19.7733	129	129_9465	6.22471	Cholesterol	0.096	286686	265855	320700	157945	190338	1257	183631	192558
