# Supplementary material for: Inflammatory response in dairy cows caused by heat stress and biological mechanisms for maintaining homeostasis
Source: PLoS One. 2024 Mar 25;19(3):e0300719. doi: 10.1371/journal.pone.0300719 (PMC10962848; doi:10.1371/journal.pone.0300719)
Supplement: S2 Table — (XLSX) [file pone.0300719.s002.xlsx]

## Sheet: S2 Table
S2 Table. Detailed raw reads information in mRNA.
Samples	Total read bases (bp)	Total Reads	GC (%)	AT (%)	Q20 (%)	Q30 (%)	Overall alignment rate (%)	Assigned	Unassigned Unmapped	Unassigned NoFeatures	Percent of count (%)
Control.1	8135820478	80552678	45.99	54.01	98.27	94.83	95.27	31637941	723993	12020035	71.2856
Control.2	7999406646	79202046	45.28	54.72	98.4	95.11	95.38	31029086	779858	11537720	71.5836
Control.3	7679580450	76035450	51.69	48.31	98.23	94.76	87.74	19529170	2089864	24871645	42.0066
Control.4	8097562486	80173886	52.15	47.85	98.25	94.85	87.48	20260296	2136780	26175363	41.7115
Heat stress.1	7341476688	72687888	45.69	54.31	98.28	94.75	94.7	27558578	931698	10684732	70.3473
Heat stress.2	7924886018	78464218	44.76	55.24	98.33	94.97	97.8	35037162	300502	6921040	82.9111
Heat stress.3	8134893702	80543502	51.22	48.78	98.15	94.73	88.05	21059004	2338727	25117273	43.4072
Heat stress.4	8171086648	80901848	52.71	47.29	98.03	94.32	85.75	18293786	2876706	27745492	37.3984
