# Supplementary material for: Inflammatory response in dairy cows caused by heat stress and biological mechanisms for maintaining homeostasis
Source: PLoS One. 2024 Mar 25;19(3):e0300719. doi: 10.1371/journal.pone.0300719 (PMC10962848; doi:10.1371/journal.pone.0300719)
Supplement: S3 Table — (XLSX) [file pone.0300719.s003.xlsx]

## Sheet: S3 Table
S3 Table. The identified DEGs.
ENS	Symbol	logFC	logCPM	PValue	FDR	Control.1	Control.2	Control.3	Control.4	Heat stress.1	Heat stress.2	Heat stress.3	Heat stress.4
ENSBTAG00000031825		5.5016	1.61427	5.00697e-10	4.87345e-07	5	6	11	18	93	2	39	71
ENSBTAG00000048513	LOC788414	4.89375	-0.0457949	0.000500558	0.0134094	0	8	2	1	5	24	37	149
ENSBTAG00000012057	CBLIF	4.10397	2.90992	0.00420769	0.048531	73	14	20	11	42	1932	41	4
ENSBTAG00000049300	AARSD1	3.70224	1.67206	8.59141e-12	1.88152e-08	14	6	19	6	165	241	109	34
ENSBTAG00000045580		3.38687	4.55257	0.00225098	0.0332973	99	15	98	55	2268	469	363	61
ENSBTAG00000020684		2.7913	0.407004	0.000459359	0.0127341	18	2	5	12	85	116	24	5
ENSBTAG00000021565	PRSS2	2.7019	3.37347	6.7191e-09	4.52764e-06	40	79	30	63	131	441	296	517
ENSBTAG00000053452		2.66178	-0.0709428	7.58448e-11	1.02215e-07	3	5	3	5	22	46	33	39
ENSBTAG00000025385		2.62592	5.85925	3.11139e-17	5.45116e-13	398	539	442	369	1555	4036	2601	2644
ENSBTAG00000038433	LOC615183	2.61643	-0.593473	3.22548e-11	5.65104e-08	3	4	4	3	19	38	26	25
ENSBTAG00000053545		2.60117	1.60615	0.000232837	0.00845631	24	8	41	15	313	79	102	33
ENSBTAG00000025210	COL4A2	2.52863	3.29394	0.00441153	0.0498645	55	321	41	51	15	974	193	596
ENSBTAG00000011027	PTGR1	2.50386	3.63213	1.45702e-05	0.00151047	94	147	56	94	146	1282	377	466
ENSBTAG00000016847	ARL4D	2.48271	-1.76629	0.000122205	0.00559156	2	0	4	1	17	10	7	2
ENSBTAG00000052092		2.34036	1.87848	9.49037e-05	0.00486173	37	12	39	27	338	118	112	39
ENSBTAG00000053557	DEFB4A	2.3332	-1.86247	5.07804e-05	0.00325887	1	2	4	1	9	9	10	7
ENSBTAG00000054066		2.22219	-1.32507	7.68185e-07	0.000232045	3	2	0	8	14	19	12	16
ENSBTAG00000005425	GATA4	2.21999	-1.33185	0.00018612	0.00725269	1	3	8	1	9	1	12	22
ENSBTAG00000008661	C15H11orf52	2.18318	0.258605	3.85985e-06	0.000588962	7	5	24	3	63	26	43	19
ENSBTAG00000050618		2.16769	2.48364	0.00117496	0.022194	60	21	86	37	530	162	179	58
ENSBTAG00000013395	DBIL5	2.14615	-0.548133	2.35512e-06	0.000453425	7	4	9	6	37	18	21	12
ENSBTAG00000044167	TOPAZ1	2.10611	-0.528661	6.89067e-05	0.00398431	5	4	4	12	40	8	20	22
ENSBTAG00000010657	ADGRB2	2.08375	-1.0934	8.03013e-06	0.00100491	4	2	7	1	14	18	12	5
ENSBTAG00000047520	MPV17L	2.06745	-0.132942	8.4283e-09	5.46903e-06	7	6	7	9	41	24	31	28
ENSBTAG00000053578	CCL16	2.04578	2.44164	1.60904e-05	0.00161088	30	54	86	38	204	63	229	321
ENSBTAG00000008540	SLC22A1	2.03942	-1.69575	0.000634523	0.0152343	2	2	2	2	8	11	8	7
ENSBTAG00000039684	CAVIN1	2.03717	-0.78063	0.00039957	0.0117655	4	3	2	3	12	43	14	9
ENSBTAG00000034433		1.97774	1.80362	1.41996e-08	8.29256e-06	33	44	19	53	85	208	130	182
ENSBTAG00000003152	IFI27	1.95977	3.4468	0.00116334	0.022082	142	147	59	138	155	1303	287	278
ENSBTAG00000020450	CLDND2	1.95444	-0.927857	2.83887e-06	0.000513508	5	3	4	5	22	24	18	12
ENSBTAG00000040387	LOC783945	1.93357	-0.478926	6.6171e-05	0.00387731	4	5	6	2	9	31	17	14
ENSBTAG00000051519		1.92681	4.40332	1.72884e-06	0.000385539	318	161	308	239	1470	1179	837	403
ENSBTAG00000004950	BRB	1.92391	1.2844	0.000643441	0.0152729	40	14	36	21	150	163	74	23
ENSBTAG00000054525		1.88685	-1.04269	2.05398e-05	0.00186184	4	5	4	7	16	11	16	22
ENSBTAG00000049318		1.87284	1.74855	1.17779e-13	5.1587e-10	35	44	44	32	107	178	148	146
ENSBTAG00000051132	LOC519132	1.87263	-1.00023	0.00145311	0.0250084	6	1	3	8	47	15	12	4
ENSBTAG00000023007	LOC531152	1.86808	-0.840026	0.000320833	0.0104093	2	4	15	1	15	3	16	16
ENSBTAG00000039037	SERPINB4	1.84816	-0.974472	3.61205e-05	0.002615	4	3	11	1	20	16	19	10
ENSBTAG00000014234	CCDC196	1.84017	-1.24353	0.000664342	0.0155277	2	3	2	9	13	1	8	18
ENSBTAG00000009012	PTX3	1.78799	0.637116	4.08382e-07	0.000146017	13	10	14	14	55	39	41	31
ENSBTAG00000050423		1.78757	-1.6077	0.0032675	0.0414244	4	2	2	7	11	5	5	4
ENSBTAG00000031279	SELENOM	1.77467	-1.23048	3.14637e-05	0.00240527	5	4	2	6	12	23	11	8
ENSBTAG00000003989	GSTO1	1.77056	3.3117	2.02659e-09	1.74175e-06	135	127	121	115	325	695	390	315
ENSBTAG00000027629	ANK1	1.73513	-0.731098	5.92119e-05	0.00355965	5	5	11	1	14	42	22	11
ENSBTAG00000053373		1.73364	4.66717	5.15519e-05	0.00327788	279	137	290	217	1301	769	664	322
ENSBTAG00000004561	PAX6	1.73224	-1.49172	0.00423447	0.0486731	1	5	5	0	4	7	15	28
ENSBTAG00000048468		1.73124	-1.16286	0.00134365	0.0239259	3	5	5	1	6	35	13	9
ENSBTAG00000026893	EXOC3L4	1.70997	-0.236283	1.1956e-05	0.00131742	5	8	9	7	23	13	27	38
ENSBTAG00000053606		1.70678	-0.807028	3.53058e-06	0.000568649	6	7	4	8	15	25	20	24
ENSBTAG00000040279	KRT24	1.68404	0.149278	2.93512e-05	0.00231636	15	8	19	13	83	36	42	22
ENSBTAG00000030333	AOC3	1.67739	0.8927	2.72626e-05	0.00219101	20	15	17	16	52	96	49	32
ENSBTAG00000006398	TOMM7	1.66435	-1.43295	0.00420277	0.048531	4	3	7	6	15	3	8	7
ENSBTAG00000055124	URAH	1.65282	-0.475158	3.6352e-06	0.000568649	9	7	10	8	36	28	26	18
ENSBTAG00000045936		1.64044	-1.6472	0.0013502	0.0239698	3	4	4	4	11	6	10	12
ENSBTAG00000040103	SYT8	1.63977	4.80735	0.00102391	0.0204315	322	338	184	272	351	2071	605	550
ENSBTAG00000050072		1.62954	-0.16476	1.53318e-05	0.00155268	7	8	3	16	21	31	24	37
ENSBTAG00000011734	ANKRD1	1.62617	-1.06269	0.0020032	0.0308672	6	2	3	10	26	10	10	6
ENSBTAG00000003733	TM4SF5	1.62576	-0.0750366	1.93309e-06	0.00041302	13	10	17	7	34	54	35	20
ENSBTAG00000037397	PRSS36	1.6227	-0.149534	3.08998e-05	0.00240285	10	7	22	4	36	46	33	15
ENSBTAG00000050668		1.6138	-1.37006	0.00151145	0.0256563	5	2	1	5	10	27	7	4
ENSBTAG00000054407		1.61363	2.0155	0.000788816	0.0173619	52	28	50	70	327	80	133	91
ENSBTAG00000012334	FLACC1	1.6015	-0.0589472	1.76045e-06	0.000385539	12	10	15	11	42	26	34	27
ENSBTAG00000054829		1.59559	-0.619884	9.13428e-06	0.00110367	7	7	5	10	21	23	21	24
ENSBTAG00000011162	ZKSCAN2	1.58415	-0.569278	0.000188633	0.00729549	8	7	10	8	25	11	18	15
ENSBTAG00000052414	HAP1	1.57791	1.65502	0.000123844	0.00565038	51	29	54	28	131	200	102	47
ENSBTAG00000037768	MMP3	1.56976	-1.28047	0.00121956	0.0226822	7	1	4	4	19	14	6	1
ENSBTAG00000019058	IQSEC3	1.56467	0.171361	0.000418611	0.0119642	17	7	13	9	32	61	22	8
ENSBTAG00000045643	FOXD2	1.56416	-1.76695	0.00204952	0.0313603	2	4	6	2	9	5	12	16
ENSBTAG00000014149	LCN2	1.56161	1.52998	1.32016e-08	7.9756e-06	37	42	37	34	81	156	106	100
ENSBTAG00000003598	P3H3	1.54724	-1.31688	0.000184395	0.00722728	4	4	3	6	13	16	14	15
ENSBTAG00000003920	TGM1	1.53581	-0.727333	0.00175383	0.0282938	6	9	4	6	8	42	18	21
ENSBTAG00000003033	GADD45G	1.52592	1.64526	4.89644e-10	4.87345e-07	46	39	42	45	127	156	119	97
ENSBTAG00000003832	MFAP2	1.52139	0.358226	1.89098e-07	7.70464e-05	14	19	16	16	38	48	50	60
ENSBTAG00000015644	EID2	1.50569	-0.810235	5.49065e-05	0.00338004	5	5	1	19	19	23	16	28
ENSBTAG00000053242		1.50557	-0.232088	7.51962e-06	0.000958492	11	10	7	13	25	40	27	27
ENSBTAG00000008652	STYXL2	1.49859	-0.950117	8.26579e-05	0.0044559	5	7	9	3	12	22	20	19
ENSBTAG00000011461	ADORA1	1.4969	-0.223754	3.83726e-06	0.000588962	12	9	12	10	30	35	27	19
ENSBTAG00000016446	GOT1L1	1.47444	0.326484	5.87839e-05	0.00355136	13	18	5	34	32	51	42	81
ENSBTAG00000051230	SLC43A1	1.46179	-0.083808	3.90925e-05	0.00275061	14	9	8	23	53	27	30	28
ENSBTAG00000011445	TMEM8B	1.44861	-1.20266	0.00373804	0.0454768	4	3	3	3	8	26	10	6
ENSBTAG00000050732		1.41763	-0.224736	1.01958e-05	0.00118299	12	11	12	10	27	41	30	25
ENSBTAG00000045683	PCDHGA5	1.41705	1.37978	4.55065e-05	0.00304303	46	27	53	30	134	130	94	48
ENSBTAG00000010880	TNNI2	1.41259	1.15738	0.000317694	0.0103457	36	30	31	24	56	159	67	45
ENSBTAG00000024947	TCAM1	1.40545	2.65887	1.35064e-06	0.000333286	98	87	86	80	183	369	207	162
ENSBTAG00000011704		1.39404	-0.129768	3.86591e-06	0.000588962	13	13	11	15	33	37	34	33
ENSBTAG00000015632	TNFRSF18	1.39037	0.960559	3.12399e-06	0.000547323	28	23	22	28	64	97	62	51
ENSBTAG00000043546	ND6	1.37208	2.48012	0.00293301	0.0390178	23	52	69	13	48	97	119	141
ENSBTAG00000001303	HSPB8	1.37065	2.4682	9.01782e-07	0.000246863	80	69	99	55	185	261	189	129
ENSBTAG00000050733	ATP6AP1L	1.36563	0.651722	0.000538259	0.0140227	20	19	7	31	33	100	40	45
ENSBTAG00000011758		1.36298	-0.438015	0.00011792	0.00550923	12	7	12	11	43	27	25	15
ENSBTAG00000010581	MAGI1	1.36271	1.76693	4.06697e-05	0.00279425	30	43	35	50	97	55	103	154
ENSBTAG00000015592	GPR84	1.35974	1.25665	0.00321285	0.0411257	36	17	26	50	167	54	68	46
ENSBTAG00000052267		1.3495	-0.671276	0.00132667	0.0237905	5	9	7	6	14	15	20	27
ENSBTAG00000006354	HP	1.34912	5.26283	6.05652e-08	3.03172e-05	618	502	699	482	1568	1838	1435	1005
ENSBTAG00000030246	ENTPD8	1.34869	0.176485	0.0022955	0.0335422	19	8	15	16	68	39	31	15
ENSBTAG00000050250	LOC100848072	1.3453	-0.936239	0.00153324	0.025896	7	3	2	14	32	16	14	12
ENSBTAG00000002635	PGLYRP1	1.34426	-0.716964	0.000362571	0.0112773	6	12	7	10	14	16	22	39
ENSBTAG00000015987	LOC525820	1.34416	2.04314	1.3393e-06	0.000333286	52	71	75	66	163	107	180	225
ENSBTAG00000018016	NUPR1	1.33353	0.584314	1.82381e-05	0.00170872	21	15	10	33	57	62	42	39
ENSBTAG00000009783		1.33322	2.79094	0.00203558	0.0312016	147	65	98	112	358	409	203	95
ENSBTAG00000045795	KIR2DS1	1.3297	-0.0383874	0.000624842	0.0150996	11	21	11	11	13	49	31	45
ENSBTAG00000049569	LOC107131803	1.3207	-0.3086	0.00188875	0.0297312	11	6	13	12	61	18	27	16
ENSBTAG00000025803	INSYN1	1.31523	1.14751	0.00112753	0.021622	35	14	30	22	81	69	42	17
ENSBTAG00000005952	CEBPE	1.31065	1.77752	0.000127754	0.00581366	29	45	65	27	91	59	116	134
ENSBTAG00000035199		1.30963	-0.698078	0.000795439	0.0174419	8	9	4	11	13	35	17	18
ENSBTAG00000034385	GPR162	1.30894	-0.830242	0.00180776	0.0287969	5	5	9	2	13	24	17	11
ENSBTAG00000030423	CLEC1B	1.30645	0.770738	1.00805e-06	0.000271709	28	22	28	30	85	61	64	51
ENSBTAG00000049635		1.30202	-1.25261	0.00341871	0.0428745	5	4	10	3	16	9	12	8
ENSBTAG00000052909	C8G	1.29844	1.98023	8.71063e-07	0.000242238	71	51	54	74	178	190	140	108
ENSBTAG00000008609	SEPTIN8	1.29662	0.923609	0.000583063	0.014656	38	21	32	25	81	111	59	30
ENSBTAG00000006368	N4BP3	1.29197	-0.697891	0.00439703	0.0497846	10	5	20	3	28	29	19	6
ENSBTAG00000026768	TH	1.28937	0.0167476	4.14724e-05	0.00282723	12	12	6	26	35	29	31	44
ENSBTAG00000016973	PRSS8	1.28716	0.880651	2.77737e-05	0.00221939	33	26	25	30	61	109	62	48
ENSBTAG00000052700		1.28529	0.493499	6.22401e-06	0.000851911	20	25	18	22	38	67	51	56
ENSBTAG00000031184	CDKN1C	1.28242	-0.354619	8.52312e-05	0.00455259	10	12	8	14	22	31	26	31
ENSBTAG00000038322	LOC510613	1.28217	0.246447	3.35252e-06	0.000568649	19	18	19	18	45	52	44	38
ENSBTAG00000038527		1.27136	-0.680763	0.000202705	0.00769519	8	8	14	6	24	22	25	20
ENSBTAG00000054592	SCN2B	1.27118	3.10471	2.9942e-06	0.00053529	151	106	156	134	437	346	314	213
ENSBTAG00000049161		1.2584	0.122232	1.73306e-05	0.00167974	16	18	12	21	31	48	36	41
ENSBTAG00000031453	CCM2L	1.25575	2.28429	2.34749e-06	0.000453425	78	56	69	75	198	189	153	112
ENSBTAG00000043564	ATP8	1.25571	3.02237	6.71145e-05	0.00390764	106	133	231	66	277	325	368	301
ENSBTAG00000003944	CATIP	1.2543	-0.372906	0.000937341	0.0194136	12	8	8	12	25	37	21	15
ENSBTAG00000043563	ND5	1.25362	4.00935	0.00055797	0.0143338	160	274	379	127	409	419	649	739
ENSBTAG00000047637		1.25293	-0.646032	0.00160742	0.0267445	9	6	2	19	18	35	15	16
ENSBTAG00000001793	HSD11B1L	1.24119	0.415935	1.14273e-05	0.0012752	21	17	26	18	60	45	48	36
ENSBTAG00000026796	LOC507756	1.23973	2.41282	0.000161579	0.00678862	61	104	101	72	152	129	218	309
ENSBTAG00000053376		1.23126	-0.397868	0.000276694	0.00933221	9	11	4	18	20	28	23	33
ENSBTAG00000009945	BRICD5	1.22682	-0.834685	0.000697233	0.0159889	9	6	4	14	22	24	16	16
ENSBTAG00000009058	TMEM177	1.22447	-0.486437	0.000581947	0.014649	13	8	10	11	29	34	21	14
ENSBTAG00000043571	ND2	1.22366	4.01982	1.9897e-05	0.0018251	205	306	364	196	514	470	695	810
ENSBTAG00000015865	CAPN14	1.21026	1.06763	2.02823e-06	0.000418054	35	30	36	32	81	92	76	60
ENSBTAG00000032944		1.21009	-0.231226	0.000414412	0.0119416	16	10	16	10	31	42	25	14
ENSBTAG00000004475	CDK5R1	1.21001	-0.994551	0.00292253	0.0389606	5	8	11	5	16	9	20	24
ENSBTAG00000017856	TSTD1	1.19924	3.31924	3.55102e-06	0.000568649	187	138	189	155	448	473	367	251
ENSBTAG00000043584	ATP6	1.1987	4.70431	3.48743e-06	0.000568649	400	461	640	290	891	1154	1114	947
ENSBTAG00000039035	HSPA6	1.19716	0.311596	4.12993e-05	0.00282642	19	19	21	15	34	54	41	34
ENSBTAG00000006896	ABCA9	1.19624	1.40812	0.00192477	0.0301673	50	27	59	37	161	91	89	46
ENSBTAG00000051371		1.1958	-0.952674	0.00180173	0.0287752	6	8	3	12	14	16	16	24
ENSBTAG00000009830	PLEKHB1	1.19336	-0.849388	0.00330017	0.041807	6	6	13	5	23	11	18	14
ENSBTAG00000008467	HENMT1	1.19223	1.16676	2.76744e-06	0.000510375	37	37	47	28	75	107	86	70
ENSBTAG00000054949		1.18985	3.19198	7.0306e-06	0.000926136	155	109	127	175	432	319	298	233
ENSBTAG00000040435		1.18014	-0.432843	0.000302031	0.01006	10	11	14	10	28	22	27	25
ENSBTAG00000037826	LOC407148	1.17416	2.56872	0.00336028	0.0423845	108	62	91	144	440	152	207	153
ENSBTAG00000033252		1.16811	1.16042	2.84305e-06	0.000513508	34	36	44	37	96	64	89	89
ENSBTAG00000053299		1.14473	-1.02371	0.00268594	0.0371704	6	7	11	5	16	14	18	17
ENSBTAG00000052822	C3H1orf162	1.13462	3.5159	4.01379e-05	0.00277951	200	147	217	206	624	346	415	315
ENSBTAG00000050767		1.13321	1.1157	7.22551e-06	0.000938435	38	30	32	41	92	88	74	61
ENSBTAG00000054868	LAGE3	1.12985	1.89621	4.63809e-06	0.000674081	62	55	50	87	166	119	134	139
ENSBTAG00000004043	LOC407171	1.12229	7.20946	2.23304e-09	1.77831e-06	2477	2229	2556	2701	6364	4955	5423	4904
ENSBTAG00000007127		1.12141	1.91955	5.63359e-06	0.000802443	74	57	69	65	159	178	136	101
ENSBTAG00000006505	S100A9	1.1209	7.51606	9.36707e-06	0.0011164	3271	2414	2844	3794	9180	6097	6354	5206
ENSBTAG00000045783		1.11853	1.26981	3.81505e-05	0.00271706	43	34	28	61	107	90	82	80
ENSBTAG00000039340	SCN4B	1.1167	0.982302	2.61043e-05	0.00213713	30	33	37	24	57	90	71	63
ENSBTAG00000014187	PPM1N	1.11584	0.0608466	0.000204858	0.00775186	18	14	23	14	45	39	37	25
ENSBTAG00000003275		1.11296	0.831569	0.000394654	0.0117591	33	30	21	35	48	102	54	50
ENSBTAG00000055200		1.11286	-0.000839004	0.00264044	0.0369198	20	11	8	24	35	55	24	17
ENSBTAG00000012638	S100A12	1.11178	8.65502	1.06304e-07	4.77548e-05	7063	5967	6138	8446	17848	14161	14381	13157
ENSBTAG00000001120	CORO6	1.11083	0.358735	9.45488e-05	0.00485776	22	17	19	23	50	44	40	33
ENSBTAG00000004799	DENND2A	1.10181	1.57489	0.000508919	0.0135095	55	37	34	81	156	102	98	87
ENSBTAG00000034662		1.09886	0.339907	0.000525776	0.0137898	17	16	32	11	49	40	46	32
ENSBTAG00000051879	SHISA8	1.09581	0.872525	0.000155154	0.00659779	35	28	33	27	59	97	59	42
ENSBTAG00000022028	DERL3	1.0958	4.40145	2.62657e-05	0.00214035	399	316	362	326	726	1075	690	502
ENSBTAG00000035530		1.09452	-0.304427	0.00077459	0.0172149	12	13	7	18	20	36	25	31
ENSBTAG00000009873	NRN1	1.09119	0.565438	0.000808153	0.0176544	20	28	23	18	30	67	50	56
ENSBTAG00000040473	PCDHGA3	1.08943	0.533074	0.00356578	0.0441753	28	20	34	15	48	85	46	24
ENSBTAG00000052312	DEFB1	1.08251	0.801935	0.000185874	0.00725269	26	29	45	24	74	45	73	70
ENSBTAG00000047621		1.07418	1.32193	2.15307e-06	0.000432226	43	43	47	40	87	102	92	83
ENSBTAG00000000813	HOMER3	1.07414	1.82575	0.00025365	0.00888791	66	56	84	42	124	183	127	84
ENSBTAG00000003261	AURKC	1.07249	1.05875	0.000332809	0.0106015	41	28	47	31	101	86	74	45
ENSBTAG00000021735	GALNT14	1.0716	4.34958	2.43363e-05	0.00204364	299	256	370	218	611	729	590	420
ENSBTAG00000054081		1.07129	1.94848	3.10521e-06	0.000547323	67	64	66	62	127	172	134	117
ENSBTAG00000032831	LOC101904449	1.06975	0.592697	0.000138436	0.00615583	26	23	19	30	48	66	47	43
ENSBTAG00000049371		1.06967	3.88464	1.02132e-07	4.70882e-05	260	242	257	243	508	640	516	445
ENSBTAG00000012589	HSPE1	1.06779	4.78497	2.42279e-09	1.84554e-06	493	498	497	484	952	1189	1025	961
ENSBTAG00000001725	CXCL10	1.06481	3.91044	2.08772e-09	1.74175e-06	253	240	251	267	554	544	525	487
ENSBTAG00000000050	PSMG3	1.06337	1.56203	2.41148e-06	0.00045923	54	46	52	59	131	107	109	96
ENSBTAG00000006155	CCRL2	1.06275	2.18306	5.58587e-06	0.000802168	86	67	87	84	215	171	166	129
ENSBTAG00000011442	SPAG8	1.05773	0.874689	0.000122236	0.00559156	32	35	37	24	51	91	66	57
ENSBTAG00000020095	MS4A3	1.05692	-0.50425	0.00177761	0.0285461	13	12	10	12	19	35	21	18
ENSBTAG00000003519	NOL3	1.05474	0.355139	0.00265044	0.0369417	20	15	34	14	70	37	48	29
ENSBTAG00000005527	GIPR	1.05102	0.588803	0.000119116	0.00555028	24	28	19	30	40	61	50	58
ENSBTAG00000038260	AKR1E2	1.051	-0.831862	0.00382562	0.046002	11	5	8	11	27	19	15	9
ENSBTAG00000008626	KCNN1	1.05082	0.270888	0.00223899	0.0332151	20	24	15	20	23	64	34	36
ENSBTAG00000024608		1.04865	1.83263	0.000416867	0.0119611	51	71	50	81	113	92	131	196
ENSBTAG00000046701	FRAT2	1.04637	0.184316	0.000304397	0.0101196	17	19	30	14	44	36	46	40
ENSBTAG00000026243	PPP1R35	1.04622	0.89348	3.28891e-05	0.00245199	34	32	27	38	62	83	64	62
ENSBTAG00000053755	TMA7	1.04272	4.42804	1.62766e-06	0.000376099	420	335	396	393	901	924	765	596
ENSBTAG00000015103	IQCC	1.04149	1.69515	6.18225e-06	0.000851911	58	48	55	65	145	110	116	101
ENSBTAG00000006683	ZFYVE28	1.04116	5.19435	0.000832507	0.0179846	711	486	788	722	2236	1058	1349	973
ENSBTAG00000049441	LOC101907518	1.04072	1.60819	5.07282e-05	0.00325887	51	52	34	77	102	115	102	122
ENSBTAG00000048835		1.04013	0.459011	0.00225213	0.0332973	26	15	20	29	76	44	42	29
ENSBTAG00000011527	NT5C	1.03558	5.20962	2.52098e-06	0.000469867	708	604	780	586	1458	1637	1359	1034
ENSBTAG00000054736		1.03194	1.69571	7.27976e-05	0.00413587	56	54	36	83	113	126	107	121
ENSBTAG00000026650		1.02979	-0.658351	0.00234379	0.0338805	9	12	10	10	16	21	20	24
ENSBTAG00000046753	IRS3	1.02786	-0.0596929	0.00154013	0.0259703	8	13	42	2	22	38	43	28
ENSBTAG00000049723	LOC112441457	1.02778	0.427626	0.000206427	0.00777763	21	22	31	16	45	51	49	40
ENSBTAG00000032812		1.02704	0.550621	7.06488e-05	0.00405825	25	25	26	29	59	46	54	55
ENSBTAG00000032680	TMEM63B	1.02682	-0.172725	0.004136	0.0479568	10	13	11	9	16	32	24	26
ENSBTAG00000008756	ELF3	1.02472	-0.533401	0.00359534	0.0443282	10	10	24	5	28	20	28	19
ENSBTAG00000018238	ABTB1	1.02472	7.41995	2.48587e-07	9.67833e-05	3316	2838	2879	3369	6556	7505	6011	5150
ENSBTAG00000017805	CRACR2B	1.02365	2.14543	4.45519e-07	0.000153049	75	77	82	72	148	168	157	147
ENSBTAG00000043556	COX2	1.02252	8.75345	3.07273e-08	1.68232e-05	7623	7184	8995	7307	17652	15012	16230	14194
ENSBTAG00000001889	C22H3orf14	1.02105	-0.333638	0.00230158	0.0336031	15	10	8	20	31	32	23	19
ENSBTAG00000053744		1.02064	-0.81812	0.00376473	0.045709	7	11	12	7	15	18	22	26
ENSBTAG00000048924		1.02044	-0.0997761	0.000600504	0.0147764	15	14	11	21	36	30	31	33
ENSBTAG00000019669	CD163	1.01993	5.27813	1.1295e-05	0.00127426	685	631	879	705	1875	1109	1523	1353
ENSBTAG00000006387	TSNAXIP1	1.01773	-0.765037	0.00411493	0.0477758	10	8	8	14	27	16	19	19
ENSBTAG00000027279	LOC509155	1.01511	-0.320221	0.00201578	0.0310065	16	12	11	16	27	39	23	18
ENSBTAG00000014466	VTCN1	1.00763	1.10409	0.000804362	0.0175985	43	28	41	36	98	84	69	44
ENSBTAG00000020997	GPR15	1.00658	2.80725	0.000410314	0.0118822	74	117	115	71	133	166	204	254
ENSBTAG00000009795	SF3B5	1.00616	3.2495	1.03307e-06	0.000274234	166	158	209	147	373	337	355	301
ENSBTAG00000045678		1.00389	-0.0832362	0.00103485	0.0205329	13	20	17	16	27	27	36	47
ENSBTAG00000012640	S100A8	1.00107	6.63875	6.79662e-08	3.30769e-05	1780	1721	1642	2172	3963	3351	3607	3678
ENSBTAG00000053135	TMEM236	-1.00398	0.898226	7.97729e-05	0.00439222	63	80	62	63	26	34	34	43
ENSBTAG00000044022	KIAA1671	-1.00836	1.57654	0.000252858	0.0088779	92	115	102	117	54	32	55	77
ENSBTAG00000003367		-1.01565	-0.29674	0.0023262	0.0337359	32	21	18	33	14	16	10	9
ENSBTAG00000002574	MYOZ2	-1.02235	-0.553206	0.00361151	0.0444457	21	23	11	39	11	10	11	17
ENSBTAG00000052370		-1.0228	1.0306	3.57432e-05	0.00259843	89	65	78	73	44	41	34	26
ENSBTAG00000038141	ADGRG1	-1.02394	3.6711	0.00179223	0.0287019	414	674	407	395	117	267	216	319
ENSBTAG00000004885	DDR2	-1.02651	3.30187	4.37918e-06	0.000650197	366	342	429	348	225	137	187	183
ENSBTAG00000008817	LAMA4	-1.02813	2.82011	8.83596e-05	0.00469109	205	276	182	220	74	113	104	143
ENSBTAG00000048817	SSX5	-1.03179	-0.250733	0.00202349	0.0310706	32	34	19	32	9	22	12	14
ENSBTAG00000014354	FXYD6	-1.03216	3.15927	3.85471e-07	0.000140697	367	312	352	295	169	185	156	133
ENSBTAG00000035206		-1.03402	-0.00482129	0.000589723	0.0147389	39	29	35	31	19	18	15	12
ENSBTAG00000005110	CADPS2	-1.04021	4.1679	2.35116e-05	0.00200938	608	711	594	775	329	223	325	437
ENSBTAG00000002554	TCAF1	-1.05829	1.32046	1.7417e-05	0.00167974	85	90	65	104	38	39	39	49
ENSBTAG00000054563	SPACA7	-1.05832	1.25933	0.000565603	0.0144241	84	67	92	90	61	25	39	37
ENSBTAG00000054222	SVIP	-1.06233	0.473857	0.000916841	0.0191912	46	44	31	76	28	16	22	29
ENSBTAG00000050169		-1.06646	1.22005	4.88075e-05	0.00322444	103	72	97	71	46	50	37	25
ENSBTAG00000023666		-1.06861	-0.727614	0.00163709	0.0270073	20	21	18	24	11	7	10	12
ENSBTAG00000049935		-1.07251	-0.478242	0.00226655	0.0333281	26	19	31	12	9	15	9	5
ENSBTAG00000020269	MISP	-1.07956	0.0244323	0.000191705	0.00739794	45	30	36	41	23	19	16	12
ENSBTAG00000007732	ARPP21	-1.0833	2.61176	0.000106143	0.00518002	196	283	192	191	63	112	99	136
ENSBTAG00000003763	MYO5C	-1.09145	3.16718	0.0008098	0.0176684	469	263	340	326	195	232	134	81
ENSBTAG00000055254		-1.10342	2.5758	0.000223915	0.00824159	193	255	161	285	89	73	100	159
ENSBTAG00000022635	LAMB2	-1.11095	-0.959526	0.00367994	0.0450368	16	16	19	15	9	6	8	8
ENSBTAG00000002348	SLC4A4	-1.11972	4.64117	1.63148e-06	0.000376099	847	1068	740	922	309	417	398	528
ENSBTAG00000002982	PITPNM3	-1.13087	-0.810446	0.00171494	0.0278442	18	22	18	15	6	10	9	10
ENSBTAG00000001014	MAPK7	-1.13244	0.385325	6.02819e-05	0.00360457	44	47	38	59	23	15	21	28
ENSBTAG00000003957		-1.13633	1.55784	3.629e-06	0.000568649	100	102	106	110	55	34	48	55
ENSBTAG00000049223	SPTSSB	-1.14029	-0.793911	0.00324961	0.0412868	23	17	10	26	7	14	6	5
ENSBTAG00000011634	ACP3	-1.14219	0.444198	0.000523018	0.013738	41	68	65	31	14	23	25	32
ENSBTAG00000009742	DOK7	-1.14221	2.11953	1.15053e-07	5.03932e-05	152	173	146	157	64	66	71	85
ENSBTAG00000021517	TMEM216	-1.14685	0.0804387	0.00202813	0.0311146	45	24	29	51	28	14	14	10
ENSBTAG00000046176	SPEG	-1.15005	-0.370148	0.00154174	0.0259724	35	14	40	12	11	14	6	1
ENSBTAG00000050005		-1.15875	-0.106475	0.00016366	0.0068239	30	43	31	35	12	12	16	25
ENSBTAG00000001557	CCL28	-1.16422	-1.04352	0.00223635	0.0332041	14	15	10	23	8	5	7	10
ENSBTAG00000046864		-1.16429	-0.587963	0.00119271	0.0223489	21	22	22	22	11	8	11	12
ENSBTAG00000001628	SLFNL1	-1.1783	-0.914668	0.00106318	0.0207395	18	18	19	16	8	8	8	8
ENSBTAG00000053658		-1.18511	-0.530041	0.000484701	0.0131658	28	18	20	30	16	9	10	8
ENSBTAG00000003121	FRMPD3	-1.18545	-0.968231	0.00281373	0.0381298	12	20	28	10	7	4	9	13
ENSBTAG00000021272	ABCG1	-1.19305	4.97935	0.00103	0.020483	929	1453	1137	1333	457	249	528	925
ENSBTAG00000014405	OSBPL6	-1.19493	3.70678	3.92258e-09	2.86348e-06	453	528	441	437	169	206	202	238
ENSBTAG00000014197	SLC38A4	-1.19766	0.342195	6.32929e-05	0.00377046	46	48	26	67	18	21	19	26
ENSBTAG00000012111	PRDM5	-1.20398	2.12351	0.000170571	0.00691617	163	101	154	156	106	44	58	44
ENSBTAG00000052368		-1.22069	-0.588867	0.000535023	0.0139896	23	18	26	15	9	9	8	5
ENSBTAG00000002985	KCNMB1	-1.22438	-0.681331	0.00321031	0.0411257	17	18	17	23	10	5	8	11
ENSBTAG00000052138		-1.2249	-1.3049	0.00266199	0.036985	16	12	15	11	6	7	5	3
ENSBTAG00000051431		-1.23422	-0.944219	0.00172967	0.0279555	15	16	14	15	6	6	6	7
ENSBTAG00000007635	PLCL1	-1.23903	7.44941	1.72973e-10	2.16463e-07	6342	6273	4832	6907	2418	2710	2442	2765
ENSBTAG00000024407		-1.24633	-1.19919	0.00382914	0.0460127	11	12	22	6	5	5	6	5
ENSBTAG00000003090	LRRC9	-1.25231	1.86472	9.31729e-09	5.82996e-06	154	124	128	138	63	62	53	47
ENSBTAG00000054671		-1.25732	-1.10163	0.00231932	0.0337359	12	15	10	14	4	6	5	7
ENSBTAG00000010177	GOLT1A	-1.25772	-1.09969	0.00127887	0.0232263	18	13	16	13	6	8	5	4
ENSBTAG00000040449	C15H11orf97	-1.26105	-1.19573	0.00181177	0.0288304	13	15	12	14	5	5	6	7
ENSBTAG00000031362	NXPE2	-1.26589	-1.54514	0.00345246	0.0430819	11	10	11	12	6	3	5	5
ENSBTAG00000003898	HMGCS2	-1.26647	-0.179691	2.31757e-05	0.00200019	31	38	34	31	12	12	15	19
ENSBTAG00000051541	COLQ	-1.26997	1.41537	5.58009e-08	2.87539e-05	100	123	102	100	36	42	45	56
ENSBTAG00000019563	C5H22orf23	-1.27322	-1.05474	0.00213198	0.032228	13	24	13	15	3	6	7	14
ENSBTAG00000008704	FIGN	-1.28415	-0.66903	0.00258536	0.0363527	15	18	12	17	5	6	6	9
ENSBTAG00000020987	PTCHD1	-1.28857	-1.15404	0.000912668	0.0191496	17	17	13	15	4	8	5	6
ENSBTAG00000048634	LOC784525	-1.29318	-1.37252	0.00220288	0.0328743	12	14	20	6	4	6	5	4
ENSBTAG00000052831	PRRT1B	-1.29467	-0.851186	0.000816472	0.0177697	15	15	29	10	9	4	7	6
ENSBTAG00000037534	KLRF1	-1.2951	1.08134	7.43013e-07	0.000229204	74	73	58	66	22	36	25	26
ENSBTAG00000031018	CCDC74B	-1.32208	-0.586692	0.000150517	0.00643183	21	21	24	18	9	7	9	8
ENSBTAG00000052233		-1.33504	2.63338	1.78074e-05	0.00168569	226	271	184	185	50	128	76	87
ENSBTAG00000055135		-1.33754	-0.321967	0.000166971	0.00686697	28	27	21	31	10	10	9	11
ENSBTAG00000015638	IL20RA	-1.35624	-1.21362	0.00219137	0.0327583	11	11	26	5	5	3	5	4
ENSBTAG00000054293		-1.37665	-1.46928	0.00160435	0.0267189	13	12	13	10	4	5	4	4
ENSBTAG00000011770	TJP2	-1.38882	1.48289	4.00172e-05	0.00277951	132	68	109	113	71	35	35	22
ENSBTAG00000019870	SLC14A1	-1.39628	-0.556824	2.5516e-05	0.00211867	24	26	28	24	11	7	10	12
ENSBTAG00000019187	ZNF462	-1.40744	2.27406	2.171e-06	0.000432226	140	193	114	147	35	65	53	75
ENSBTAG00000002464	PLCH2	-1.41532	-1.10617	0.000405927	0.0118775	14	17	26	10	7	4	7	8
ENSBTAG00000048974		-1.46488	-0.0813696	4.08312e-06	0.000611421	30	38	38	29	12	9	13	17
ENSBTAG00000051601		-1.46675	-1.34315	0.000395404	0.0117614	13	12	17	14	8	2	5	5
ENSBTAG00000038027		-1.46868	-0.461055	1.51061e-05	0.00153871	32	24	20	26	7	13	7	5
ENSBTAG00000006264	UMOD	-1.48647	-1.14872	0.000634762	0.0152343	23	11	11	18	5	7	3	2
ENSBTAG00000009418	FAM131B	-1.53835	-0.660936	3.68331e-05	0.00265562	22	21	20	19	6	8	6	6
ENSBTAG00000002355	LOC112441543	-1.58155	-1.20691	0.00114022	0.0218085	11	12	37	2	4	8	6	3
ENSBTAG00000004574	UGT8	-1.61334	5.41736	1.29147e-06	0.000327921	1372	2260	1317	1319	257	559	473	731
ENSBTAG00000033721	RLBP1	-1.62043	-0.328548	3.55119e-06	0.000568649	26	31	34	26	11	6	11	14
ENSBTAG00000053974		-1.62434	0.277908	0.00194672	0.0303439	68	27	18	67	14	27	8	4
ENSBTAG00000001423		-1.62642	-0.863507	0.000444339	0.0124957	15	21	8	18	2	7	4	7
ENSBTAG00000021743	ZNF704	-1.62743	3.27052	7.45698e-07	0.000229204	322	431	437	396	135	59	132	196
ENSBTAG00000051190		-1.6611	-1.69665	0.000852542	0.0182332	12	10	4	18	2	4	2	2
ENSBTAG00000000815	EPHA2	-1.68286	-1.24463	0.00054521	0.0141094	19	9	11	9	2	8	2	0
ENSBTAG00000015204	SMPX	-1.71451	0.652175	1.1039e-09	1.01791e-06	68	65	46	72	17	22	17	19
ENSBTAG00000054109		-1.73141	-0.86597	1.37593e-05	0.0014699	21	17	15	23	6	5	4	5
ENSBTAG00000014912	FMOD	-1.74799	-1.2772	7.65334e-05	0.00428391	13	14	14	17	6	2	5	6
ENSBTAG00000015405	DCHS1	-1.75995	-0.213619	2.23071e-06	0.000439125	38	16	27	29	11	5	4	2
ENSBTAG00000054051		-1.7759	0.579395	0.000667764	0.0155782	77	27	35	49	16	22	8	3
ENSBTAG00000002644	KCNQ4	-1.80542	-1.28655	0.000102429	0.00504787	15	9	5	18	3	7	2	2
ENSBTAG00000004685	SRGAP3	-1.86646	5.42748	7.83008e-12	1.88152e-08	1568	1846	1797	1812	520	280	490	657
ENSBTAG00000052230		-1.98967	-1.60838	4.50463e-05	0.0030238	12	17	5	13	0	6	2	3
ENSBTAG00000049558	CYP17A1	-2.25093	2.12533	0.000207184	0.00778942	121	438	177	128	9	26	34	101
ENSBTAG00000054516	LOC112444495	-2.40899	2.28157	1.1856e-06	0.000310024	148	387	202	161	15	25	38	90
ENSBTAG00000027059	ARPIN	-2.44541	-1.67749	0.000276578	0.00933221	8	9	12	8	3	1	3	3
ENSBTAG00000051811		-2.57828	-1.1081	8.46822e-07	0.000241935	11	23	26	9	2	2	5	8
ENSBTAG00000014335	LOC112441470	-2.71669	2.08923	1.23933e-05	0.00134031	113	402	179	134	8	13	25	79
ENSBTAG00000030838	LOC112446467	-2.79182	-0.865412	0.000135207	0.00607392	7	12	17	2	0	4	2	2
ENSBTAG00000046937	LOC783012	-3.22744	2.95775	0.00184682	0.0292553	27	47	473	11	15	0	10	10
ENSBTAG00000021904	KIF26A	-3.50326	-1.52464	6.86657e-07	0.000218731	9	12	5	10	0	3	1	2
ENSBTAG00000009824	LOC101903064	-4.22298	-1.92526	0.000673156	0.0156623	9	6	7	10	1	0	0	0
ENSBTAG00000053122		-5.19828	1.13628	2.42538e-10	2.65579e-07	8	26	5	18	0	2	3	13
ENSBTAG00000051286		-5.37665	1.4035	2.42522e-10	2.65579e-07	7	27	4	22	0	2	3	17
ENSBTAG00000049205		-5.49502	1.68118	9.72366e-14	5.1587e-10	12	44	11	25	1	2	4	16
ENSBTAG00000050327		-5.64196	1.17779	4.60467e-11	6.72668e-08	7	25	3	23	0	2	3	16
ENSBTAG00000049574		-5.73837	1.40709	1.91559e-11	3.72902e-08	8	28	4	27	1	2	3	17
ENSBTAG00000052137		-5.76712	1.13655	2.33954e-12	8.19774e-09	9	27	4	26	1	2	3	14
ENSBTAG00000012994	LOX	-17.2494	-0.871594	5.34294e-12	1.56014e-08	3	16	2	6	0	1	1	9
