# Supplementary material for: Inflammatory response in dairy cows caused by heat stress and biological mechanisms for maintaining homeostasis
Source: PLoS One. 2024 Mar 25;19(3):e0300719. doi: 10.1371/journal.pone.0300719 (PMC10962848; doi:10.1371/journal.pone.0300719)
Supplement: S4 Table — (XLSX) [file pone.0300719.s004.xlsx]

## Sheet: S4 Table
S4 Table. Results of functional analysis with DAVID.
Regulation	Category	Term	PValue	Genes
Up	KEGG_PATHWAY	bta00190:Oxidative phosphorylation	0.00255921	ND2, COX2, ND6, ATP6, ND5, ATP8
Up	KEGG_PATHWAY	bta05020:Prion disease	0.00257409	ND2, COX2, ND6, HSPA6, C8G, ATP6, ND5, ATP8
Up	KEGG_PATHWAY	bta04657:IL-17 signaling pathway	0.00348212	LCN2, CXCL10, S100A9, MMP3, S100A8
Up	GOTERM_CC_DIRECT	GO:0005615~extracellular space	0.0040304	PTX3, LCN2, BRICD5, S100A12, COL4A2, PRSS2, HP, LOC107131803, CXCL10, PGLYRP1, S100A9, AOC3, LOC519132, SERPINB4, DEFB1, CCL16, DEFB4A, CBLIF, S100A8
Up	KEGG_PATHWAY	bta05010:Alzheimer disease	0.00494635	ND2, CDK5R1, FRAT2, COX2, ND6, IRS3, ATP6, ND5, ATP8
Up	GOTERM_MF_DIRECT	GO:0042056~chemoattractant activity	0.00495176	CXCL10, CCL16, DEFB1, DEFB4A
Up	KEGG_PATHWAY	bta05208:Chemical carcinogenesis - reactive oxygen species	0.00508684	ND2, GSTO1, COX2, ND6, ATP6, ND5, ATP8
Up	GOTERM_BP_DIRECT	GO:0042742~defense response to bacterium	0.00509878	LCN2, PGLYRP1, CEBPE, DEFB1, DEFB4A, HP
Up	GOTERM_BP_DIRECT	GO:0061844~antimicrobial humoral immune response mediated by antimicrobial peptide	0.00553869	CXCL10, S100A9, PGLYRP1, S100A12
Up	GOTERM_MF_DIRECT	GO:0016209~antioxidant activity	0.00556964	S100A9, HP, S100A8
Up	GOTERM_CC_DIRECT	GO:0070469~respiratory chain	0.00677901	ND2, COX2, ND6
Up	GOTERM_MF_DIRECT	GO:0005509~calcium ion binding	0.0074352	PCDHGA5, CAPN14, CRACR2B, S100A9, PCDHGA3, CDK5R1, S100A12, NOL3, SYT8, PRSS2, S100A8
Up	GOTERM_MF_DIRECT	GO:0048306~calcium-dependent protein binding	0.0075508	S100A9, S100A12, SYT8, S100A8
Up	GOTERM_CC_DIRECT	GO:0005576~extracellular region	0.00856087	PTX3, S100A12, C8G, BRB, HSD11B1L, COL4A2, PRSS2, HP, MFAP2, PGLYRP1, S100A9, CD163, DEFB1
Up	GOTERM_BP_DIRECT	GO:0030593~neutrophil chemotaxis	0.0101541	CXCL10, S100A9, CCL16, S100A8
Up	KEGG_PATHWAY	bta05012:Parkinson disease	0.0108947	ND2, TH, COX2, ND6, ATP6, ND5, ATP8
Up	GOTERM_MF_DIRECT	GO:0008137~NADH dehydrogenase (ubiquinone) activity	0.0114517	ND2, ND6, ND5
Up	GOTERM_MF_DIRECT	GO:0017080~sodium channel regulator activity	0.0114517	SCN2B, SCN4B, PRSS8
Up	KEGG_PATHWAY	bta05415:Diabetic cardiomyopathy	0.0139936	ND2, COX2, ND6, ATP6, ND5, ATP8
Up	GOTERM_BP_DIRECT	GO:0070488~neutrophil aggregation	0.0146057	S100A9, S100A8
Up	KEGG_PATHWAY	bta05022:Pathways of neurodegeneration - multiple diseases	0.0154399	HAP1, ND2, CDK5R1, FRAT2, COX2, ND6, ATP6, ND5, ATP8
Up	GOTERM_MF_DIRECT	GO:0060090~binding, bridging	0.0162879	SEPTIN8, PGLYRP1, PSMG3, MAGI1
Up	GOTERM_BP_DIRECT	GO:0006120~mitochondrial electron transport, NADH to ubiquinone	0.0177873	ND2, ND6, ND5
Up	GOTERM_MF_DIRECT	GO:0086006~voltage-gated sodium channel activity involved in cardiac muscle cell action potential	0.0186683	SCN2B, SCN4B
Up	KEGG_PATHWAY	bta05016:Huntington disease	0.0190088	HAP1, ND2, COX2, ND6, ATP6, ND5, ATP8
Up	GOTERM_BP_DIRECT	GO:2001244~positive regulation of intrinsic apoptotic signaling pathway	0.0190144	S100A9, S100A8, NUPR1
Up	KEGG_PATHWAY	bta04714:Thermogenesis	0.0214941	ND2, COX2, ND6, ATP6, ND5, ATP8
Up	GOTERM_BP_DIRECT	GO:0050918~positive chemotaxis	0.0215719	CXCL10, DEFB1, DEFB4A
Up	KEGG_PATHWAY	bta00350:Tyrosine metabolism	0.0276319	TH, AOC3, GOT1L1
Up	GOTERM_BP_DIRECT	GO:0018119~peptidyl-cysteine S-nitrosylation	0.0289997	S100A9, S100A8
Up	GOTERM_BP_DIRECT	GO:0002523~leukocyte migration involved in inflammatory response	0.0361183	S100A9, S100A8
Up	KEGG_PATHWAY	bta05014:Amyotrophic lateral sclerosis	0.0414139	HAP1, ND2, COX2, ND6, ATP6, ND5, ATP8
Up	KEGG_PATHWAY	bta05146:Amoebiasis	0.0428749	C8G, LOC519132, SERPINB4, COL4A2
Up	GOTERM_BP_DIRECT	GO:0070098~chemokine-mediated signaling pathway	0.0429895	CXCL10, CCL16, CCRL2
Up	GOTERM_MF_DIRECT	GO:0050786~RAGE receptor binding	0.0430231	S100A12, S100A8
Up	GOTERM_BP_DIRECT	GO:0002526~acute inflammatory response	0.0431851	HP, NUPR1
Up	GOTERM_BP_DIRECT	GO:0098869~cellular oxidant detoxification	0.046502	S100A9, HP, S100A8
Up	GOTERM_CC_DIRECT	GO:0005739~mitochondrion	0.0470766	HAP1, HSPE1, TMEM8B, MPV17L, AKR1E2, COX2, CAVIN1, ND6, IFI27, NOL3, ATP6, ND5
Up	GOTERM_CC_DIRECT	GO:0014069~postsynaptic density	0.0481808	SHISA8, INSYN1, CDK5R1, HOMER3
Down	GOTERM_BP_DIRECT	GO:0060326~cell chemotaxis	0.00247322	LOX, LOC783012, CCL28, EPHA2
Down	GOTERM_MF_DIRECT	GO:0005518~collagen binding	0.00698251	LOX, ADGRG1, DDR2
Down	GOTERM_BP_DIRECT	GO:0030199~collagen fibril organization	0.00837446	LOX, FMOD, DDR2
Down	GOTERM_CC_DIRECT	GO:0031594~neuromuscular junction	0.0126166	LAMA4, LAMB2, COLQ
Down	KEGG_PATHWAY	bta04913:Ovarian steroidogenesis	0.0132047	LOC112441470, LOC112444495, CYP17A1
Down	KEGG_PATHWAY	bta04927:Cortisol synthesis and secretion	0.0148474	LOC112441470, LOC112444495, CYP17A1
Down	GOTERM_CC_DIRECT	GO:0016020~membrane	0.0149654	GOLT1A, TMEM216, PTCHD1, OSBPL6, LAMB2, UMOD, PRRT1B, CYP17A1, FXYD6
Down	KEGG_PATHWAY	bta00140:Steroid hormone biosynthesis	0.0193167	LOC112441470, LOC112444495, CYP17A1
Down	KEGG_PATHWAY	bta04917:Prolactin signaling pathway	0.0227411	LOC112441470, LOC112444495, CYP17A1
Down	GOTERM_BP_DIRECT	GO:0030336~negative regulation of cell migration	0.0297675	TCAF1, SRGAP3, ARPIN
Down	GOTERM_CC_DIRECT	GO:0043083~synaptic cleft	0.03239	LAMA4, LAMB2
Down	GOTERM_MF_DIRECT	GO:0004435~phosphatidylinositol phospholipase C activity	0.0352495	PLCL1, PLCH2
Down	GOTERM_BP_DIRECT	GO:0070885~negative regulation of calcineurin-NFAT signaling cascade	0.039983	MAPK7, MYOZ2
