# Supplementary material for: Inflammatory response in dairy cows caused by heat stress and biological mechanisms for maintaining homeostasis
Source: PLoS One. 2024 Mar 25;19(3):e0300719. doi: 10.1371/journal.pone.0300719 (PMC10962848; doi:10.1371/journal.pone.0300719)
Supplement: S5 Table — (XLSX) [file pone.0300719.s005.xlsx]

## Sheet: S5 Table
S5 Table. Results of functional analysis with ClueGO.
Regulation	ID	Term	p value	Associated Genes Found
Up	GO:0002526	acute inflammatory response	0.0253359	CD163, HP, NUPR1
Up	GO:0046332	SMAD binding	0.0145236	ANKRD1, EID2, GATA4, PAX6
Up	GO:0048048	embryonic eye morphogenesis	0.0135357	MFAP2, PAX6, TH
Up	KEGG:00350	Tyrosine metabolism	0.0247172	AOC3, GOT1L1, TH
Up	GO:2000181	negative regulation of blood vessel morphogenesis	0.0097996	ADGRB2, COL4A2, CXCL10
Up	GO:0016525	negative regulation of angiogenesis	0.0097996	ADGRB2, COL4A2, CXCL10
Up	KEGG:04657	IL-17 signaling pathway	0.0274782	CXCL10, LCN2, S100A8, S100A9
Up	GO:0048306	calcium-dependent protein binding	0.0332476	S100A12, S100A8, S100A9
Up	GO:0009620	response to fungus	0.0257201	PGLYRP1, PTX3, S100A12
Up	GO:0098869	cellular oxidant detoxification	0.0269803	GSTO1, HP, S100A8, S100A9
Up	GO:0019730	antimicrobial humoral response	0.0246426	CXCL10, PGLYRP1, S100A12, S100A9
Up	GO:0016209	antioxidant activity	0.0207131	GSTO1, HP, S100A8, S100A9
Up	GO:0061844	antimicrobial humoral immune response mediated by antimicrobial peptide	0.00662824	CXCL10, PGLYRP1, S100A12, S100A9
Up	GO:2001244	positive regulation of intrinsic apoptotic signaling pathway	0.0331463	NUPR1, S100A8, S100A9
Up	GO:0048708	astrocyte differentiation	0.0289922	PAX6, S100A8, S100A9
Up	KEGG:00190	Oxidative phosphorylation	0.00597485	ATP6, ATP8, COX2, ND2, ND5, ND6
Up	GO:0070469	respirasome	0.0266432	COX2, ND2, ND5, ND6
Up	GO:0016651	oxidoreductase activity, acting on NAD(P)H	0.0332476	ND2, ND5, ND6
Up	GO:0030964	NADH dehydrogenase complex	0.0253251	ND2, ND5, ND6
Up	GO:0098803	respiratory chain complex	0.0264424	COX2, ND2, ND5, ND6
Up	GO:0003954	NADH dehydrogenase activity	0.00699742	ND2, ND5, ND6
Up	GO:0016655	oxidoreductase activity, acting on NAD(P)H, quinone or similar compound as acceptor	0.0119689	ND2, ND5, ND6
Up	GO:0045271	respiratory chain complex I	0.0253251	ND2, ND5, ND6
Up	GO:0003955	NAD(P)H dehydrogenase (quinone) activity	0.0076922	ND2, ND5, ND6
Up	GO:0009055	electron transfer activity	0.00687275	COX2, ND2, ND5, ND6
Up	GO:0022904	respiratory electron transport chain	0.0274782	COX2, ND2, ND5, ND6
Up	GO:0050136	NADH dehydrogenase (quinone) activity	0.0060603	ND2, ND5, ND6
Up	GO:0009060	aerobic respiration	0.00601298	ATP8, COX2, ND2, ND5, ND6, NUPR1
Up	GO:0010257	NADH dehydrogenase complex assembly	0.0353351	ND2, ND5, ND6
Up	GO:0098800	inner mitochondrial membrane protein complex	0.00601298	ATP6, ATP8, COX2, ND2, ND5, ND6
Up	GO:0005746	mitochondrial respirasome	0.0273469	COX2, ND2, ND5, ND6
Up	GO:0005747	mitochondrial respiratory chain complex I	0.0253251	ND2, ND5, ND6
Up	GO:0006119	oxidative phosphorylation	0.00112345	ATP8, COX2, ND2, ND5, ND6, NUPR1
Up	GO:0015453	oxidoreduction-driven active transmembrane transporter activity	0.00205064	COX2, ND2, ND5, ND6
Up	GO:0019646	aerobic electron transport chain	0.0206943	ND2, ND5, ND6
Up	GO:0032981	mitochondrial respiratory chain complex I assembly	0.0353351	ND2, ND5, ND6
Up	GO:0042773	ATP synthesis coupled electron transport	0.0170619	COX2, ND2, ND5, ND6
Up	GO:0008137	NADH dehydrogenase (ubiquinone) activity	0.00553012	ND2, ND5, ND6
Up	GO:0042775	mitochondrial ATP synthesis coupled electron transport	0.0168716	ND2, ND5, ND6
Up	GO:0006120	mitochondrial electron transport, NADH to ubiquinone	0.0127677	ND2, ND5, ND6
Down	GO:0019755	one-carbon compound transport	0.000501393	SLC14A1, SLC4A4, UMOD
Down	GO:0030199	collagen fibril organization	0.000321271	DDR2, FMOD, LOX
