# Supplementary material for: Inflammatory response in dairy cows caused by heat stress and biological mechanisms for maintaining homeostasis
Source: PLoS One. 2024 Mar 25;19(3):e0300719. doi: 10.1371/journal.pone.0300719 (PMC10962848; doi:10.1371/journal.pone.0300719)
Supplement: S6 Table — (XLSX) [file pone.0300719.s006.xlsx]

## Sheet: S6 Table
S6 Table. Detailed raw reads information in 16S rRNA.
	Raw reads						Assembly					Clustering
Sample	Total Bases	Read Count	GC (%)	AT (%)	Q20 (%)	Q30 (%)	Total Bases	Read Count	GC (%)	Q20 (%)	Q30 (%)	Read Count
Control.1	69068664	229464	52.88	47.12	93.74	86.26	50093151	111739	52.58	98.77	95.78	25465
Control.2	66696784	221584	53.39	46.61	93.84	86.53	48318604	107918	53.11	98.86	96.06	25634
Control.3	64245440	213440	52.76	47.24	93.82	86.46	46669368	104034	52.41	98.76	95.82	25453
Control.4	62454490	207490	53.3	46.7	93.72	86.2	45391578	101376	52.97	98.71	95.69	21072
Heat stress.1	57986446	192646	52.74	47.26	93.91	86.34	42466712	94542	52.43	98.74	95.72	20869
Heat stress.2	69283578	230178	52.68	47.32	93.74	86.34	50474231	112388	52.33	98.66	95.63	25066
Heat stress.3	64211728	213328	52.36	47.64	94.45	87.33	47285532	104854	51.97	98.81	95.96	25795
Heat stress.4	52343900	173900	52.71	47.29	93.85	86.26	38253889	85140	52.4	98.71	95.64	18879
