# Supplementary material for: Inflammatory response in dairy cows caused by heat stress and biological mechanisms for maintaining homeostasis
Source: PLoS One. 2024 Mar 25;19(3):e0300719. doi: 10.1371/journal.pone.0300719 (PMC10962848; doi:10.1371/journal.pone.0300719)
Supplement: S7 Table — (XLSX) [file pone.0300719.s007.xlsx]

## Sheet: S7 Table
S7 Table. OTU abundance.
Phylum	Class	Order	Family	Genus	Control.1	Control.2	Control.3	Control.4	Heat stress.1	Heat stress.2	Heat stress.3	Heat stress.4
Euryarchaeota	Methanobacteria	Methanobacteriales	Methanobacteriaceae	Methanobrevibacter	11	49	13	50	6	14	1	4
Euryarchaeota	Methanobacteria	Methanobacteriales	Methanobacteriaceae	Methanosphaera	0	5	1	4	0	1	0	0
Actinobacteria	Actinobacteria	Bifidobacteriales	Bifidobacteriaceae	Bifidobacterium	107	2172	5	400	20	5	2	6
Actinobacteria	Actinobacteria	Bifidobacteriales	Bifidobacteriaceae	Neoscardovia	5	6	3	8	0	0	0	0
Actinobacteria	Actinobacteria	Corynebacteriales	Corynebacteriaceae	Corynebacterium	22	2	0	1	2	0	1	0
Actinobacteria	Actinobacteria	Micrococcales	Cellulomonadaceae	Cellulomonas	2	0	0	0	0	0	0	0
Actinobacteria	Coriobacteriia	Coriobacteriales	Atopobiaceae	Atopobium	8	11	7	2	0	2	0	0
Actinobacteria	Coriobacteriia	Coriobacteriales	Atopobiaceae	Olsenella	22	9	3	26	0	0	1	1
Actinobacteria	Coriobacteriia	Coriobacteriales	Coriobacteriaceae	Parvibacter	3	3	4	1	0	3	0	1
Actinobacteria	Coriobacteriia	Eggerthellales	Eggerthellaceae	Adlercreutzia	2	0	0	2	0	1	0	1
Actinobacteria	Coriobacteriia	Eggerthellales	Eggerthellaceae	Paraeggerthella	3	2	2	4	0	2	0	0
Actinobacteria	Coriobacteriia	Eggerthellales	Eggerthellaceae	Raoultibacter	15	9	7	3	0	8	0	0
Bacteroidetes	Bacteroidia	Bacteroidales	Bacteroidaceae	Anaerorhabdus	1	4	5	0	0	3	0	2
Bacteroidetes	Bacteroidia	Bacteroidales	Bacteroidaceae	Bacteroides	3921	2372	3821	2818	2498	3626	3837	1870
Bacteroidetes	Bacteroidia	Bacteroidales	Bacteroidaceae	Mediterranea	3	0	0	0	0	3	0	0
Bacteroidetes	Bacteroidia	Bacteroidales	Barnesiellaceae	Barnesiella	125	194	80	76	156	160	136	33
Bacteroidetes	Bacteroidia	Bacteroidales	Barnesiellaceae	Coprobacter	11	18	13	6	3	10	8	8
Bacteroidetes	Bacteroidia	Bacteroidales	Dysgonamonadaceae	Dysgonomonas	7	0	4	18	16	1	8	4
Bacteroidetes	Bacteroidia	Bacteroidales	Dysgonamonadaceae	Proteiniphilum	0	0	0	0	1	0	2	0
Bacteroidetes	Bacteroidia	Bacteroidales	Muribaculaceae	Muribaculum	331	242	286	421	207	263	430	56
Bacteroidetes	Bacteroidia	Bacteroidales	Odoribacteraceae	Odoribacter	3	5	2	4	10	2	14	6
Bacteroidetes	Bacteroidia	Bacteroidales	Paludibacteraceae	Paludibacter	568	334	536	112	435	561	999	829
Bacteroidetes	Bacteroidia	Bacteroidales	Porphyromonadaceae	Fermentimonas	2	0	0	0	4	1	8	0
Bacteroidetes	Bacteroidia	Bacteroidales	Porphyromonadaceae	Porphyromonas	106	60	71	97	92	138	79	216
Bacteroidetes	Bacteroidia	Bacteroidales	Prevotellaceae	Alloprevotella	394	103	535	62	402	384	758	252
Bacteroidetes	Bacteroidia	Bacteroidales	Prevotellaceae	Marseilla	18	9	12	7	13	40	3	8
Bacteroidetes	Bacteroidia	Bacteroidales	Prevotellaceae	Paraprevotella	486	1141	1151	1026	636	991	559	367
Bacteroidetes	Bacteroidia	Bacteroidales	Prevotellaceae	Prevotella	340	143	342	99	277	392	815	235
Bacteroidetes	Bacteroidia	Bacteroidales	Rikenellaceae	Alistipes	1050	614	944	603	691	942	1228	602
Bacteroidetes	Bacteroidia	Bacteroidales	Rikenellaceae	Anaerocella	0	0	27	18	92	356	0	0
Bacteroidetes	Bacteroidia	Bacteroidales	Tannerellaceae	Parabacteroides	17	29	60	26	16	52	58	20
Bacteroidetes	Bacteroidia	Marinilabiliales	Marinilabiliaceae	Anaerophaga	82	58	58	47	96	102	131	38
Bacteroidetes	Bacteroidia	Marinilabiliales	Marinilabiliaceae	Carboxylicivirga	12	6	25	7	76	46	17	14
Bacteroidetes	Bacteroidia	Marinilabiliales	Marinilabiliaceae	Geofilum	0	0	0	0	0	0	1	2
Bacteroidetes	Bacteroidia	Marinilabiliales	Marinilabiliaceae	Labilibacter	5	7	5	10	0	2	0	2
Bacteroidetes	Bacteroidia	Marinilabiliales	Marinilabiliaceae	Mangroviflexus	0	0	0	0	0	0	3	0
Bacteroidetes	Bacteroidia	Marinilabiliales	Marinilabiliaceae	Saccharicrinis	80	103	138	136	75	185	89	124
Bacteroidetes	Cytophagia	Cytophagales	Cytophagaceae	Cytophaga	43	3	17	1	0	94	3	0
Bacteroidetes	Flavobacteriia	Flavobacteriales	Cryomorphaceae	Vicingus	5	8	26	2	34	40	66	7
Bacteroidetes	Flavobacteriia	Flavobacteriales	Flavobacteriaceae	Capnocytophaga	41	41	97	32	25	114	126	41
Bacteroidetes	Flavobacteriia	Flavobacteriales	Flavobacteriaceae	Flavobacterium	2	0	0	0	3	0	0	1
Bacteroidetes	Flavobacteriia	Flavobacteriales	Flavobacteriaceae	Imtechella	17	11	6	15	0	21	18	6
Bacteroidetes	Flavobacteriia	Flavobacteriales	Flavobacteriaceae	Lutaonella	3	8	11	34	20	28	0	12
Bacteroidetes	Flavobacteriia	Flavobacteriales	Flavobacteriaceae	Ornithobacterium	1	1	6	1	5	2	0	1
Bacteroidetes	Sphingobacteriia	Sphingobacteriales	Sphingobacteriaceae	Parapedobacter	895	1028	1027	827	926	1258	1511	840
Bacteroidetes	Sphingobacteriia	Sphingobacteriales	Sphingobacteriaceae	Sphingobacterium	0	0	1	0	0	0	0	2
Candidatus Melainabacteria	_	Vampirovibrionales	_	Vampirovibrio	22	5	89	8	27	49	30	50
Chloroflexi	Chloroflexia	Chloroflexales	Chloroflexaceae	Chloroflexus	0	0	3	0	0	0	0	0
Fibrobacteres	Fibrobacteria	Fibrobacterales	Fibrobacteraceae	Fibrobacter	0	20	76	13	22	103	3	56
Firmicutes	Bacilli	Bacillales	Bacillaceae	Bacillus	1	0	0	0	0	0	0	0
Firmicutes	Bacilli	Bacillales	Planococcaceae	Solibacillus	15	0	4	0	1	0	15	0
Firmicutes	Bacilli	Bacillales	Staphylococcaceae	Jeotgalicoccus	0	0	1	0	0	0	0	0
Firmicutes	Bacilli	Bacillales	Staphylococcaceae	Staphylococcus	0	0	0	0	2	0	0	0
Firmicutes	Bacilli	Lactobacillales	Aerococcaceae	Facklamia	5	0	1	1	0	0	3	0
Firmicutes	Bacilli	Lactobacillales	Carnobacteriaceae	Alloiococcus	4	0	0	0	0	0	0	0
Firmicutes	Bacilli	Lactobacillales	Carnobacteriaceae	Atopostipes	2	0	1	0	0	0	0	0
Firmicutes	Bacilli	Lactobacillales	Carnobacteriaceae	Jeotgalibaca	6	0	1	1	0	2	0	0
Firmicutes	Bacilli	Lactobacillales	Lactobacillaceae	Lactobacillus	8	6	2	24	0	6	2	3
Firmicutes	Bacilli	Lactobacillales	Lactobacillaceae	Sharpea	3	0	0	0	0	0	0	0
Firmicutes	Bacilli	Lactobacillales	Leuconostocaceae	Weissella	68	38	28	84	1	10	0	0
Firmicutes	Bacilli	Lactobacillales	Streptococcaceae	Streptococcus	12	1	7	7	23	5	29	14
Firmicutes	Clostridia	Clostridiales	_	_	8	13	4	10	2	6	0	0
Firmicutes	Clostridia	Clostridiales	_	Colidextribacter	195	65	179	61	690	214	489	479
Firmicutes	Clostridia	Clostridiales	_	Flintibacter	465	150	435	262	698	324	535	569
Firmicutes	Clostridia	Clostridiales	_	Intestinimonas	833	273	752	332	1740	829	1433	1259
Firmicutes	Clostridia	Clostridiales	_	Monoglobus	347	139	249	184	123	279	218	199
Firmicutes	Clostridia	Clostridiales	_	Natranaerovirga	41	16	32	24	114	39	22	39
Firmicutes	Clostridia	Clostridiales	Caldicoprobacteraceae	Caldicoprobacter	0	0	0	3	0	0	0	0
Firmicutes	Clostridia	Clostridiales	Catabacteriaceae	Catabacter	24	1	30	2	45	44	139	33
Firmicutes	Clostridia	Clostridiales	Christensenellaceae	Christensenella	32	10	16	6	82	33	31	51
Firmicutes	Clostridia	Clostridiales	Clostridiaceae	Anoxynatronum	0	0	3	0	0	0	0	0
Firmicutes	Clostridia	Clostridiales	Clostridiaceae	Butyricicoccus	6	0	0	2	5	3	3	1
Firmicutes	Clostridia	Clostridiales	Clostridiaceae	Clostridium	638	1869	591	973	95	838	209	108
Firmicutes	Clostridia	Clostridiales	Clostridiaceae	Falcatimonas	3	0	2	0	5	2	0	1
Firmicutes	Clostridia	Clostridiales	Clostridiaceae	Hungatella	0	3	3	0	3	0	0	0
Firmicutes	Clostridia	Clostridiales	Clostridiaceae	Lactonifactor	1	0	0	2	0	0	0	0
Firmicutes	Clostridia	Clostridiales	Clostridiaceae	Lutispora	94	6	125	44	11	61	26	19
Firmicutes	Clostridia	Clostridiales	Clostridiaceae	Marinisporobacter	0	0	0	0	1	0	0	0
Firmicutes	Clostridia	Clostridiales	Clostridiaceae	Sporosalibacterium	0	4	0	0	0	0	0	0
Firmicutes	Clostridia	Clostridiales	Clostridiaceae	Thermotalea	325	143	184	314	91	243	100	78
Firmicutes	Clostridia	Clostridiales	Clostridiaceae	Wukongibacter	0	3	0	0	0	0	0	0
Firmicutes	Clostridia	Clostridiales	Clostridiaceae	Youngiibacter	2	0	0	0	0	1	0	0
Firmicutes	Clostridia	Clostridiales	Clostridiales Family XIII. Incertae Sedis	_	0	0	2	1	1	0	0	0
Firmicutes	Clostridia	Clostridiales	Clostridiales Family XIII. Incertae Sedis	Aminipila	2	3	1	1	3	2	1	0
Firmicutes	Clostridia	Clostridiales	Clostridiales Family XIII. Incertae Sedis	Anaerovorax	28	22	41	16	19	29	32	49
Firmicutes	Clostridia	Clostridiales	Clostridiales Family XIII. Incertae Sedis	Emergencia	61	17	12	56	6	28	2	3
Firmicutes	Clostridia	Clostridiales	Clostridiales Family XIII. Incertae Sedis	Ihubacter	196	36	163	120	37	144	119	38
Firmicutes	Clostridia	Clostridiales	Clostridiales Family XIII. Incertae Sedis	Mogibacterium	14	12	11	12	0	6	1	2
Firmicutes	Clostridia	Clostridiales	Eubacteriaceae	Alkalibacter	110	76	89	97	14	93	69	3
Firmicutes	Clostridia	Clostridiales	Eubacteriaceae	Eubacterium	175	15	154	70	104	165	122	66
Firmicutes	Clostridia	Clostridiales	Eubacteriaceae	Garciella	0	0	1	0	0	0	0	0
Firmicutes	Clostridia	Clostridiales	Eubacteriaceae	Irregularibacter	12	2	10	7	6	11	6	0
Firmicutes	Clostridia	Clostridiales	Eubacteriaceae	Rhabdanaerobium	129	88	105	92	23	83	27	34
Firmicutes	Clostridia	Clostridiales	Gracilibacteraceae	Gracilibacter	47	23	21	30	45	61	25	14
Firmicutes	Clostridia	Clostridiales	Hungateiclostridiaceae	Anaerobacterium	56	41	62	15	20	57	107	130
Firmicutes	Clostridia	Clostridiales	Hungateiclostridiaceae	Ercella	0	0	0	0	3	0	0	3
Firmicutes	Clostridia	Clostridiales	Hungateiclostridiaceae	Hungateiclostridium	254	111	341	117	325	182	425	222
Firmicutes	Clostridia	Clostridiales	Hungateiclostridiaceae	Pseudoclostridium	2	0	3	0	5	1	14	4
Firmicutes	Clostridia	Clostridiales	Hungateiclostridiaceae	Ruminiclostridium	121	44	95	53	17	71	47	8
Firmicutes	Clostridia	Clostridiales	Hungateiclostridiaceae	Saccharofermentans	5	14	7	5	26	13	12	10
Firmicutes	Clostridia	Clostridiales	Hungateiclostridiaceae	Thermoclostridium	1	0	0	0	0	2	0	0
Firmicutes	Clostridia	Clostridiales	Lachnospiraceae	_	28	11	20	2	60	14	24	13
Firmicutes	Clostridia	Clostridiales	Lachnospiraceae	Abyssivirga	17	7	26	8	3	25	28	8
Firmicutes	Clostridia	Clostridiales	Lachnospiraceae	Agathobacter	456	100	194	77	146	98	157	131
Firmicutes	Clostridia	Clostridiales	Lachnospiraceae	Anaerobium	12	0	14	14	12	3	17	10
Firmicutes	Clostridia	Clostridiales	Lachnospiraceae	Anaerobutyricum	6	3	1	7	1	2	0	0
Firmicutes	Clostridia	Clostridiales	Lachnospiraceae	Anaerocolumna	10	1	13	3	30	9	16	13
Firmicutes	Clostridia	Clostridiales	Lachnospiraceae	Anaerostipes	201	43	501	109	121	260	120	38
Firmicutes	Clostridia	Clostridiales	Lachnospiraceae	Anaerotaenia	50	0	75	3	15	31	32	4
Firmicutes	Clostridia	Clostridiales	Lachnospiraceae	Anaerotignum	66	10	78	24	21	31	72	23
Firmicutes	Clostridia	Clostridiales	Lachnospiraceae	Blautia	139	37	134	107	8	88	9	8
Firmicutes	Clostridia	Clostridiales	Lachnospiraceae	Butyrivibrio	244	273	165	241	78	129	33	68
Firmicutes	Clostridia	Clostridiales	Lachnospiraceae	Caecibacterium	0	0	0	0	3	0	0	0
Firmicutes	Clostridia	Clostridiales	Lachnospiraceae	Cellulosilyticum	22	870	252	56	45	162	81	43
Firmicutes	Clostridia	Clostridiales	Lachnospiraceae	Coprococcus	239	116	262	145	83	122	79	55
Firmicutes	Clostridia	Clostridiales	Lachnospiraceae	Dorea	63	32	10	28	5	26	22	60
Firmicutes	Clostridia	Clostridiales	Lachnospiraceae	Eisenbergiella	0	0	3	0	0	0	0	0
Firmicutes	Clostridia	Clostridiales	Lachnospiraceae	Enterocloster	182	40	230	49	266	152	267	175
Firmicutes	Clostridia	Clostridiales	Lachnospiraceae	Faecalicatena	30	8	13	12	5	19	0	1
Firmicutes	Clostridia	Clostridiales	Lachnospiraceae	Faecalimonas	34	5	26	21	3	13	3	2
Firmicutes	Clostridia	Clostridiales	Lachnospiraceae	Frisingicoccus	28	62	24	86	6	27	20	3
Firmicutes	Clostridia	Clostridiales	Lachnospiraceae	Herbinix	0	0	0	0	0	0	3	0
Firmicutes	Clostridia	Clostridiales	Lachnospiraceae	Hespellia	8	3	9	3	5	1	6	0
Firmicutes	Clostridia	Clostridiales	Lachnospiraceae	Kineothrix	714	151	737	291	676	442	810	387
Firmicutes	Clostridia	Clostridiales	Lachnospiraceae	Lachnoclostridium	41	36	23	17	11	11	15	0
Firmicutes	Clostridia	Clostridiales	Lachnospiraceae	Lachnospira	3	0	4	0	3	0	4	6
Firmicutes	Clostridia	Clostridiales	Lachnospiraceae	Lachnotalea	1	0	2	0	1	0	1	3
Firmicutes	Clostridia	Clostridiales	Lachnospiraceae	Lacrimispora	1	1	0	0	25	0	0	0
Firmicutes	Clostridia	Clostridiales	Lachnospiraceae	Mediterraneibacter	130	42	62	120	21	58	23	38
Firmicutes	Clostridia	Clostridiales	Lachnospiraceae	Murimonas	29	31	21	33	4	13	3	11
Firmicutes	Clostridia	Clostridiales	Lachnospiraceae	Roseburia	15	5	22	0	9	13	9	3
Firmicutes	Clostridia	Clostridiales	Lachnospiraceae	Syntrophococcus	23	51	22	84	4	27	0	0
Firmicutes	Clostridia	Clostridiales	Lachnospiraceae	Tyzzerella	45	11	20	27	3	26	38	32
Firmicutes	Clostridia	Clostridiales	Oscillospiraceae	Oscillibacter	224	119	305	209	274	288	314	248
Firmicutes	Clostridia	Clostridiales	Peptococcaceae	Desulfitobacterium	2	0	0	0	0	0	0	0
Firmicutes	Clostridia	Clostridiales	Peptococcaceae	Desulfohalotomaculum	103	84	94	165	13	89	23	6
Firmicutes	Clostridia	Clostridiales	Peptococcaceae	Desulfonispora	0	1	0	0	0	1	0	0
Firmicutes	Clostridia	Clostridiales	Peptococcaceae	Desulfotomaculum	2	1	2	1	1	3	0	3
Firmicutes	Clostridia	Clostridiales	Peptococcaceae	Peptococcus	86	10	91	27	83	128	136	44
Firmicutes	Clostridia	Clostridiales	Peptostreptococcaceae	Clostridioides	3	0	0	0	0	0	0	3
Firmicutes	Clostridia	Clostridiales	Peptostreptococcaceae	Intestinibacter	0	2	0	5	0	0	0	0
Firmicutes	Clostridia	Clostridiales	Peptostreptococcaceae	Paeniclostridium	1907	5520	2216	4220	138	2955	191	227
Firmicutes	Clostridia	Clostridiales	Peptostreptococcaceae	Peptoclostridium	0	0	0	0	3	0	0	0
Firmicutes	Clostridia	Clostridiales	Peptostreptococcaceae	Romboutsia	447	1443	474	862	22	563	45	34
Firmicutes	Clostridia	Clostridiales	Ruminococcaceae	_	242	53	329	119	165	166	214	130
Firmicutes	Clostridia	Clostridiales	Ruminococcaceae	Acetivibrio	2	3	5	0	3	0	6	1
Firmicutes	Clostridia	Clostridiales	Ruminococcaceae	Acutalibacter	0	3	0	0	0	0	0	0
Firmicutes	Clostridia	Clostridiales	Ruminococcaceae	Anaerofilum	33	11	38	9	24	15	34	31
Firmicutes	Clostridia	Clostridiales	Ruminococcaceae	Anaeromassilibacillus	19	16	41	16	21	28	52	20
Firmicutes	Clostridia	Clostridiales	Ruminococcaceae	Anaerotruncus	104	8	163	29	103	86	129	43
Firmicutes	Clostridia	Clostridiales	Ruminococcaceae	Caproiciproducens	6	0	27	1	5	5	7	11
Firmicutes	Clostridia	Clostridiales	Ruminococcaceae	Ethanoligenens	199	106	259	121	71	123	109	76
Firmicutes	Clostridia	Clostridiales	Ruminococcaceae	Faecalibacterium	0	0	2	0	0	4	0	3
Firmicutes	Clostridia	Clostridiales	Ruminococcaceae	Flavonifractor	77	16	52	59	77	63	136	74
Firmicutes	Clostridia	Clostridiales	Ruminococcaceae	Fournierella	16	15	15	13	10	14	20	16
Firmicutes	Clostridia	Clostridiales	Ruminococcaceae	Harryflintia	213	33	116	42	41	63	91	25
Firmicutes	Clostridia	Clostridiales	Ruminococcaceae	Hydrogenoanaerobacterium	61	34	184	36	13	62	46	55
Firmicutes	Clostridia	Clostridiales	Ruminococcaceae	Negativibacillus	0	0	3	0	2	0	2	0
Firmicutes	Clostridia	Clostridiales	Ruminococcaceae	Neglecta	63	12	50	48	11	49	17	20
Firmicutes	Clostridia	Clostridiales	Ruminococcaceae	Paludicola	7	3	6	0	0	7	2	8
Firmicutes	Clostridia	Clostridiales	Ruminococcaceae	Papillibacter	1542	819	1207	1038	1857	902	1414	2417
Firmicutes	Clostridia	Clostridiales	Ruminococcaceae	Phocea	0	0	0	0	0	1	0	0
Firmicutes	Clostridia	Clostridiales	Ruminococcaceae	Pseudoflavonifractor	595	86	372	183	1312	465	925	588
Firmicutes	Clostridia	Clostridiales	Ruminococcaceae	Ruminococcus	309	152	336	163	123	272	177	165
Firmicutes	Clostridia	Clostridiales	Ruminococcaceae	Ruthenibacterium	32	6	20	21	15	16	34	18
Firmicutes	Clostridia	Clostridiales	Ruminococcaceae	Sporobacter	121	60	135	71	111	110	77	124
Firmicutes	Clostridia	Clostridiales	Vallitaleaceae	Vallitalea	63	77	44	49	15	37	33	17
Firmicutes	Erysipelotrichia	Erysipelotrichales	Erysipelotrichaceae	Absiella	0	0	0	0	2	1	9	3
Firmicutes	Erysipelotrichia	Erysipelotrichales	Erysipelotrichaceae	Breznakia	29	16	44	9	58	28	115	73
Firmicutes	Erysipelotrichia	Erysipelotrichales	Erysipelotrichaceae	Erysipelothrix	6	1	13	1	12	8	32	16
Firmicutes	Erysipelotrichia	Erysipelotrichales	Erysipelotrichaceae	Faecalitalea	6	0	0	12	0	0	0	0
Firmicutes	Erysipelotrichia	Erysipelotrichales	Erysipelotrichaceae	Holdemania	9	3	16	7	5	10	8	10
Firmicutes	Erysipelotrichia	Erysipelotrichales	Erysipelotrichaceae	Kandleria	1	0	0	0	0	0	0	0
Firmicutes	Erysipelotrichia	Erysipelotrichales	Erysipelotrichaceae	Longibaculum	8	2	3	4	2	7	5	7
Firmicutes	Erysipelotrichia	Erysipelotrichales	Erysipelotrichaceae	Longicatena	23	2	11	313	1	48	10	10
Firmicutes	Erysipelotrichia	Erysipelotrichales	Erysipelotrichaceae	Solobacterium	1	0	0	1	0	1	0	0
Firmicutes	Erysipelotrichia	Erysipelotrichales	Erysipelotrichaceae	Traorella	42	8	29	19	6	33	22	5
Firmicutes	Erysipelotrichia	Erysipelotrichales	Erysipelotrichaceae	Turicibacter	505	1854	408	981	131	408	208	172
Firmicutes	Negativicutes	Acidaminococcales	Acidaminococcaceae	Phascolarctobacterium	167	3	274	1	249	206	431	323
Firmicutes	Negativicutes	Acidaminococcales	Acidaminococcaceae	Succiniclasticum	0	0	0	0	2	0	0	0
Firmicutes	Negativicutes	Selenomonadales	Selenomonadaceae	Anaerovibrio	60	180	19	1	28	36	94	17
Firmicutes	Negativicutes	Selenomonadales	Selenomonadaceae	Megamonas	0	0	0	0	0	0	2	0
Firmicutes	Negativicutes	Selenomonadales	Selenomonadaceae	Propionispira	27	19	4	12	4	5	0	8
Lentisphaerae	Lentisphaeria	Victivallales	Victivallaceae	Victivallis	15	0	9	0	54	23	14	14
Proteobacteria	Alphaproteobacteria	Kiloniellales	Kiloniellaceae	Kiloniella	4	0	8	0	6	6	10	4
Proteobacteria	Alphaproteobacteria	Rhodospirillales	Rhodospirillaceae	Aestuariispira	3	0	3	0	17	2	6	12
Proteobacteria	Alphaproteobacteria	Rhodospirillales	Rhodospirillaceae	Dongia	2	1	0	0	0	0	0	0
Proteobacteria	Alphaproteobacteria	Rhodospirillales	Rhodospirillaceae	Lacibacterium	1	0	0	0	1	1	7	0
Proteobacteria	Alphaproteobacteria	Rhodospirillales	Rhodospirillaceae	Rhodospirillum	4	0	6	0	0	4	13	2
Proteobacteria	Alphaproteobacteria	Rickettsiales	_	Lyticum	1	7	0	0	0	22	3	3
Proteobacteria	Betaproteobacteria	Burkholderiales	Comamonadaceae	Comamonas	1	0	0	0	0	0	2	0
Proteobacteria	Betaproteobacteria	Burkholderiales	Oxalobacteraceae	Herbaspirillum	123	5	50	1	201	74	341	185
Proteobacteria	Betaproteobacteria	Burkholderiales	Sutterellaceae	Sutterella	19	0	19	0	42	33	72	23
Proteobacteria	Deltaproteobacteria	Desulfovibrionales	Desulfovibrionaceae	Desulfovibrio	0	0	0	0	2	0	1	0
Proteobacteria	Deltaproteobacteria	Desulfovibrionales	Desulfovibrionaceae	Mailhella	24	2	70	0	41	100	111	72
Proteobacteria	Epsilonproteobacteria	Campylobacterales	Campylobacteraceae	Arcobacter	4	0	0	0	7	0	12	1
Proteobacteria	Epsilonproteobacteria	Campylobacterales	Campylobacteraceae	Campylobacter	0	0	3	0	15	63	55	1
Proteobacteria	Gammaproteobacteria	Aeromonadales	Succinivibrionaceae	Ruminobacter	105	4	236	3	232	106	184	693
Proteobacteria	Gammaproteobacteria	Aeromonadales	Succinivibrionaceae	Succinivibrio	431	6	19	5	104	66	134	138
Proteobacteria	Gammaproteobacteria	Cellvibrionales	Microbulbiferaceae	Microbulbifer	0	0	0	0	3	0	0	0
Proteobacteria	Gammaproteobacteria	Enterobacterales	Enterobacteriaceae	Escherichia	24	0	2	14	0	1	3	0
Proteobacteria	Gammaproteobacteria	Oceanospirillales	Oceanospirillaceae	Marinospirillum	1	0	0	0	7	0	2	8
Proteobacteria	Gammaproteobacteria	Oceanospirillales	Oleiphilaceae	Oleiphilus	0	0	0	0	4	0	0	3
Proteobacteria	Gammaproteobacteria	Pseudomonadales	Moraxellaceae	Acinetobacter	1	0	1	0	8	0	29	1
Proteobacteria	Gammaproteobacteria	Pseudomonadales	Pseudomonadaceae	Pseudomonas	2	0	0	0	1	0	2	0
Spirochaetes	Spirochaetia	Spirochaetales	Spirochaetaceae	Sphaerochaeta	4	0	7	0	9	7	1	18
Spirochaetes	Spirochaetia	Spirochaetales	Spirochaetaceae	Treponema	774	539	882	245	1322	948	1985	1784
Tenericutes	Mollicutes	Acholeplasmatales	Acholeplasmataceae	Acholeplasma	33	8	30	3	76	20	86	68
Tenericutes	Mollicutes	Anaeroplasmatales	Anaeroplasmataceae	Anaeroplasma	60	2	33	1	62	15	52	45
Tenericutes	Mollicutes	Entomoplasmatales	Spiroplasmataceae	Spiroplasma	1	0	2	3	1	3	9	2
Tenericutes	Mollicutes	Mycoplasmatales	Mycoplasmataceae	Mycoplasma	2	1	0	0	3	0	0	0
Verrucomicrobia	Verrucomicrobiae	Verrucomicrobiales	Akkermansiaceae	Akkermansia	7	19	39	11	20	71	0	41
Verrucomicrobia	Verrucomicrobiae	Verrucomicrobiales	Verrucomicrobiaceae	Fucophilus	0	0	0	0	2	1	0	1
					478	231	377	296	671	500	391	418
