# Supplementary material for: Inflammatory response in dairy cows caused by heat stress and biological mechanisms for maintaining homeostasis
Source: PLoS One. 2024 Mar 25;19(3):e0300719. doi: 10.1371/journal.pone.0300719 (PMC10962848; doi:10.1371/journal.pone.0300719)
Supplement: S8 Table — (XLSX) [file pone.0300719.s008.xlsx]

## Sheet: S8 Table
S8 Table. Differentially abundant microbes using LEfSe with filtered counts.
Genus	log10 LDA	Groups	LDA	p	Control.1	Control.2	Control.3	Control.4	Heat strrss.1	Heat strrss.2	Heat strrss.3	Heat strrss.4
Turicibacter	4.59175	Control	4.24355	0.0433081	505	1854	408	981	131	408	208	172
Butyrivibrio	3.9846	Control	3.54182	0.0209213	244	273	165	241	78	129	33	68
Coprococcus	3.89662	Control	3.33555	0.0433081	239	116	262	145	83	122	79	55
Desulfohalotomaculum	3.67845	Control	3.30176	0.0433081	103	84	94	165	13	89	23	6
Blautia	3.64077	Control	3.19191	0.0433081	139	37	134	107	8	88	9	8
Rhabdanaerobium	3.63383	Control	3.23694	0.0209213	129	88	105	92	23	83	27	34
Vallitalea	3.38228	Control	3.26226	0.0209213	63	77	44	49	15	37	33	17
Weissella	3.36886	Control	3.33109	0.0201646	68	38	28	84	1	10	0	0
Frisingicoccus	3.33407	Control	3.11356	0.0433081	28	62	24	86	6	27	20	3
Murimonas	3.07883	Control	3.49555	0.0209213	29	31	21	33	4	13	3	11
Lachnoclostridium	3.07781	Control	3.20213	0.0209213	41	36	23	17	11	11	15	0
Faecalimonas	2.95432	Control	3.17	0.0433081	34	5	26	21	3	13	3	2
Olsenella	2.81253	Control	3.3804	0.0201646	22	9	3	26	0	0	1	1
Mogibacterium	2.70866	Control	3.94692	0.0209213	14	12	11	12	0	6	1	2
Labilibacter	2.45999	Control	3.80496	0.0201646	5	7	5	10	0	2	0	2
Atopobium	2.44987	Control	3.70883	0.0179605	8	11	7	2	0	2	0	0
Neoscardovia	2.37037	Control	3.95522	0.0138744	5	6	3	8	0	0	0	0
Treponema	4.83973	Heat strrss	4.32372	0.0209213	774	539	882	245	1322	948	1985	1784
Intestinimonas	4.78223	Heat strrss	4.3012	0.0209213	833	273	752	332	1740	829	1433	1259
Parapedobacter	4.69999	Heat strrss	3.78044	0.0209213	895	1028	1027	827	926	1258	1511	840
Pseudoflavonifractor	4.57609	Heat strrss	4.12326	0.0433081	595	86	372	183	1312	465	925	588
Other	4.35563	Heat strrss	3.67851	0.0433081	478	231	377	296	671	500	391	418
Colidextribacter	4.33862	Heat strrss	3.9188	0.0209213	195	65	179	61	690	214	489	479
Phascolarctobacterium	4.13631	Heat strrss	3.69337	0.0433081	167	3	274	1	249	206	431	323
Oscillibacter	4.10251	Heat strrss	3.43156	0.0433081	224	119	305	209	274	288	314	248
Herbaspirillum	3.95589	Heat strrss	3.59554	0.0433081	123	5	50	1	201	74	341	185
Mailhella	3.55226	Heat strrss	3.28868	0.0433081	24	2	70	0	41	100	111	72
Catabacter	3.44765	Heat strrss	3.31719	0.0209213	24	1	30	2	45	44	139	33
Christensenella	3.36582	Heat strrss	3.12358	0.0433081	32	10	16	6	82	33	31	51
Sutterella	3.27	Heat strrss	3.3019	0.0201646	19	0	19	0	42	33	72	23
Vicingus	3.19357	Heat strrss	3.0871	0.0433081	5	8	26	2	34	40	66	7
Campylobacter	3.13774	Heat strrss	3.12469	0.0383936	0	0	3	0	15	63	55	1
Victivallis	3.08495	Heat strrss	3.07027	0.0420664	15	0	9	0	54	23	14	14
Erysipelothrix	2.87881	Heat strrss	3.38713	0.0433081	6	1	13	1	12	8	32	16
