# Supplementary material for: Inflammatory response in dairy cows caused by heat stress and biological mechanisms for maintaining homeostasis
Source: PLoS One. 2024 Mar 25;19(3):e0300719. doi: 10.1371/journal.pone.0300719 (PMC10962848; doi:10.1371/journal.pone.0300719)
Supplement: S9 Table — (XLSX) [file pone.0300719.s009.xlsx]

## Sheet: S9 Table
S9 Table. Results of gene prediction with PiCRUST2
ko ID	lv1	lv2	lv3	log10 LDA	Groups	LDA	p	Control.1	Control.2	Control.3	Control.4	Heat stress.1	Heat stress.2	Heat stress.3	Heat stress.4
ko00121	Metabolism	Lipid metabolism	Secondary bile acid biosynthesis	3.98883	Control	3.19778	0.0433081	9069.94	12387.6	8316.17	9329.83	5049.7	8246.87	6948.27	3906.65
ko00561	Metabolism	Lipid metabolism	Glycerolipid metabolism	3.71843	Control	2.68315	0.0433081	5108.41	6111.36	4938.37	4872.62	3532.64	4921.55	4239.78	3141.59
ko00730	Metabolism	Metabolism of cofactors and vitamins	Thiamine metabolism	4.22929	Control	2.63236	0.0433081	17826.4	17297.5	18034.1	15251.8	14375.9	17332.6	16288.2	12567.7
ko00030	Metabolism	Carbohydrate metabolism	Pentose phosphate pathway	4.22914	Control	2.47837	0.0209213	17708.2	17993.8	17652.5	15049.9	14338.2	17165.5	16919.2	12642.1
ko00120	Metabolism	Lipid metabolism	Primary bile acid biosynthesis	3.03462	Control	2.33945	0.0433081	1007.99	1376.4	924.13	1036.65	561.189	916.319	772.363	434.072
ko00472	(Unclear)	(Unclear)	(Unclear)	3.01647	Control	2.31529	0.0433081	864.17	1529.4	755.93	1007	408.01	763.99	695.24	433.69
ko00500	Metabolism	Carbohydrate metabolism	Starch and sucrose metabolism	4.01403	Control	2.31481	0.0209213	10599.9	11470.9	10452.4	9147.07	8097.32	10167.3	9777.82	7174.16
ko00600	Metabolism	Lipid metabolism	Sphingolipid metabolism	3.58864	Control	2.2731	0.0209213	4111.36	4177.1	4144.6	3259.03	2679.78	3874.89	3866.48	2306.51
ko00540	Metabolism	Glycan biosynthesis and metabolism	Lipopolysaccharide biosynthesis	3.88895	Heat stress	2.93808	0.0209213	7192.33	4988.44	7549.31	4664.24	6212.33	7917.32	9233.06	5719.24
ko00340	Metabolism	Amino acid metabolism	Histidine metabolism	4.11274	Heat stress	2.70477	0.0209213	13295.4	12041.2	13344.7	10490.2	11334.3	13181.7	13686.5	10104.6
ko00281	Metabolism	Metabolism of terpenoids and polyketides	Geraniol degradation	3.13618	Heat stress	2.6304	0.0201646	0	977.553	0	1000.81	1067.26	1553.25	1663.4	899.875
ko00521	Metabolism	Biosynthesis of other secondary metabolites	Streptomycin biosynthesis	4.21847	Heat stress	2.5961	0.0433081	17227.7	15583.4	17451.4	13218.9	14339.2	16775.2	17712.2	12839
ko00020	Metabolism	Carbohydrate metabolism	Citrate cycle (TCA cycle)	4.02517	Heat stress	2.57957	0.0209213	10650.8	9540.51	10807.3	8486.74	9185.9	10845.5	11335.6	8167.55
ko00061	Metabolism	Lipid metabolism	Fatty acid biosynthesis	4.26065	Heat stress	2.57571	0.0209213	18656.1	17358.3	18609.3	15361.9	16012.5	18632.7	18736.5	14429.4
ko05110	Human Diseases	Infectious disease: bacterial	Vibrio cholerae infection	0.222443	Heat stress	2.53453	0.0383936	0	0	0.6875	0	0.9375	3.22917	2.33333	0.208333
ko00720	Metabolism	Energy metabolism	Carbon fixation pathways in prokaryotes	4.08712	Heat stress	2.50275	0.0433081	12570	12177.4	12690	10640.7	10513.5	12731.7	12904.6	9449.92
ko03070	Environmental Information Processing	Membrane transport	Bacterial secretion system	3.87803	Heat stress	2.47019	0.0433081	7666.08	6828.8	7641.16	5885.59	6587.81	7447.28	7931.03	6099.6
ko00650	Metabolism	Carbohydrate metabolism	Butanoate metabolism	3.83099	Heat stress	2.40248	0.0433081	7020.19	6627.87	6946.89	5844.3	5869.88	6972.02	7035.23	5356.49
ko00920	Metabolism	Energy metabolism	Sulfur metabolism	3.88715	Heat stress	2.35943	0.0209213	8050.77	7305.22	8097.1	6353.19	6684.99	7920.27	8102.82	6031.66
ko03060	Genetic Information Processing	Folding, sorting and degradation	Protein export	4.18496	Heat stress	2.33145	0.0209213	15858.8	15264.2	15957.5	12809.8	13280.5	15591.9	16027.9	12105.9
ko01040	Metabolism	Lipid metabolism	Biosynthesis of unsaturated fatty acids	3.57489	Heat stress	2.26972	0.0209213	3834.68	3354.48	3826.05	2961.19	3344.71	3813.59	3902.02	2928.89
ko00190	Metabolism	Energy metabolism	Oxidative phosphorylation	3.6898	Heat stress	2.24545	0.0209213	4988.67	4283.41	5048.01	3827.18	4228.76	4968.95	5302.5	3769.09
ko00908	Metabolism	Metabolism of terpenoids and polyketides	Zeatin biosynthesis	3.87868	Heat stress	2.21311	0.0433081	7666.01	7115.81	7827.19	6062.39	6468.88	7607.23	8209.82	5916.53
ko00670	Metabolism	Metabolism of cofactors and vitamins	One carbon pool by folate	4.26002	Heat stress	2.20388	0.0433081	18974.8	17756.9	19028.8	15236.9	15731.5	18536.1	19325.9	14234.8
