# Supplementary material for: Inflammatory response in dairy cows caused by heat stress and biological mechanisms for maintaining homeostasis
Source: PLoS One. 2024 Mar 25;19(3):e0300719. doi: 10.1371/journal.pone.0300719 (PMC10962848; doi:10.1371/journal.pone.0300719)
Supplement: S10 Table — (XLSX) [file pone.0300719.s010.xlsx]

## Sheet: S10 Table
S10 Table. Correlation network.
Groups	Data1	var1	Data2	var2	Correlation
Control	Metabolite	Ornithine	DEGs	MYOZ2	Positive
Control	Metabolite	Ornithine	DEGs	CADPS2	Positive
Control	Metabolite	Ornithine	DEGs	TCAF1	Positive
Control	Metabolite	Ornithine	DEGs	MAPK7	Positive
Control	Metabolite	Ornithine	DEGs	SPEG	Negative
Control	Metabolite	Ornithine	DEGs	CCL28	Positive
Control	Metabolite	Ornithine	DEGs	SLC38A4	Positive
Control	Metabolite	Ornithine	Microorganism	Frisingicoccus	Positive
Control	Metabolite	Ornithine	Microorganism	Murimonas	Positive
Control	Metabolite	Ornithine	Microorganism	Neoscardovia	Positive
Control	Metabolite	Lactic acid	DEGs	KLRF1	Positive
Control	Metabolite	Myo-Inositol	DEGs	SVIP	Positive
Control	Metabolite	Myo-Inositol	DEGs	SPTSSB	Positive
Control	Metabolite	Myo-Inositol	DEGs	FRMPD3	Negative
Control	Metabolite	Myo-Inositol	DEGs	PLCL1	Positive
Control	Metabolite	Myo-Inositol	DEGs	LOC784525	Negative
Control	Metabolite	Myo-Inositol	DEGs	PLCH2	Negative
Control	Metabolite	Myo-Inositol	DEGs	LOC112441543	Negative
Control	Metabolite	Myo-Inositol	DEGs	SMPX	Positive
Control	Metabolite	Myo-Inositol	DEGs	KCNQ4	Positive
Control	Metabolite	Myo-Inositol	DEGs	LOC112446467	Negative
Control	Metabolite	Myo-Inositol	DEGs	LOC783012	Negative
Control	Metabolite	Myo-Inositol	Microorganism	Weissella	Positive
Control	Metabolite	Myo-Inositol	Microorganism	Olsenella	Positive
Control	Metabolite	Uric acid	DEGs	ACP3	Negative
Control	Metabolite	Uric acid	DEGs	TMEM216	Positive
Control	Metabolite	Uric acid	DEGs	LOC101903064	Positive
Control	Metabolite	Uric acid	Microorganism	Desulfohalotomaculum	Positive
Control	Metabolite	Hexadecanoic acid	DEGs	DDR2	Positive
Control	Metabolite	Hexadecanoic acid	DEGs	LAMA4	Negative
Control	Metabolite	Hexadecanoic acid	DEGs	SLC4A4	Negative
Control	Metabolite	Hexadecanoic acid	DEGs	DOK7	Negative
Control	Metabolite	Hexadecanoic acid	DEGs	C15H11orf97	Negative
Control	Metabolite	Hexadecanoic acid	DEGs	FIGN	Negative
Control	Metabolite	Hexadecanoic acid	DEGs	ZNF462	Negative
Control	Metabolite	Hexadecanoic acid	DEGs	KIF26A	Negative
Control	Metabolite	Hexadecanoic acid	DEGs	LOX	Negative
Control	Metabolite	Hexadecanoic acid	Microorganism	Turicibacter	Negative
Control	Metabolite	Hexadecanoic acid	Microorganism	Coprococcus	Positive
Control	Metabolite	Linoleic acid	DEGs	MYO5C	Positive
Control	Metabolite	Linoleic acid	DEGs	ABCG1	Negative
Control	Metabolite	Linoleic acid	DEGs	SRGAP3	Negative
Control	Metabolite	Linoleic acid	Microorganism	Blautia	Positive
Control	Metabolite	Linoleic acid	Microorganism	Rhabdanaerobium	Positive
Control	Metabolite	Linoleic acid	Microorganism	Faecalimonas	Positive
Control	Metabolite	Tryptophan	DEGs	KIAA1671	Negative
Control	Metabolite	Tryptophan	DEGs	FXYD6	Positive
Control	Metabolite	Tyrosine	DEGs	SPACA7	Negative
Control	Metabolite	Tyrosine	DEGs	UGT8	Positive
Control	Metabolite	Tyrosine	Microorganism	Butyrivibrio	Positive
Control	Metabolite	Tyrosine	Microorganism	Vallitalea	Positive
Control	Metabolite	Fructose	DEGs	ADGRG1	Positive
Control	Metabolite	Fructose	DEGs	ARPP21	Positive
Control	Metabolite	Fructose	DEGs	OSBPL6	Positive
Control	Metabolite	Fructose	Microorganism	Atopobium	Positive
Heat stress	Metabolite	Fructose	DEGs	ANK1	Negative
Heat stress	Metabolite	Fructose	DEGs	CAVIN1	Negative
Heat stress	Metabolite	Fructose	DEGs	CCDC196	Positive
Heat stress	Metabolite	Fructose	DEGs	CRACR2B	Negative
Heat stress	Metabolite	Fructose	DEGs	GPR162	Negative
Heat stress	Metabolite	Fructose	DEGs	GSTO1	Negative
Heat stress	Metabolite	Fructose	Microorganism	Campylobacter	Negative
Heat stress	Metabolite	Fructose	DEGs	HENMT1	Negative
Heat stress	Metabolite	Fructose	DEGs	HOMER3	Negative
Heat stress	Metabolite	Fructose	DEGs	HSPB8	Negative
Heat stress	Metabolite	Tryptophan	Microorganism	Christensenella	Positive
Heat stress	Metabolite	Tyrosine	Microorganism	Christensenella	Positive
Heat stress	Metabolite	Uric acid	Microorganism	Christensenella	Positive
Heat stress	Metabolite	Fructose	DEGs	LOC112441457	Negative
Heat stress	Metabolite	Fructose	DEGs	MS4A3	Negative
Heat stress	Metabolite	Fructose	DEGs	PRSS8	Negative
Heat stress	Metabolite	Fructose	DEGs	TCAM1	Negative
Heat stress	Metabolite	Fructose	DEGs	TM4SF5	Negative
Heat stress	Metabolite	Fructose	DEGs	TH	Positive
Heat stress	Metabolite	Fructose	DEGs	TMEM8B	Negative
Heat stress	Metabolite	Fructose	DEGs	TNNI2	Negative
Heat stress	Metabolite	Hexadecanoic acid	DEGs	FRAT2	Negative
Heat stress	Metabolite	Hexadecanoic acid	Microorganism	Herbaspirillum	Negative
Heat stress	Metabolite	Lactic acid	Microorganism	Oscillibacter	Negative
Heat stress	Metabolite	Linoleic acid	DEGs	ATP6AP1L	Positive
Heat stress	Metabolite	Lactic acid	Microorganism	Parapedobacter	Negative
Heat stress	Metabolite	Linoleic acid	DEGs	COL4A2	Positive
Heat stress	Metabolite	Lactic acid	Microorganism	Vicingus	Negative
Heat stress	Metabolite	Linoleic acid	Microorganism	Colidextribacter	Negative
Heat stress	Metabolite	Linoleic acid	DEGs	CD163	Negative
Heat stress	Metabolite	Linoleic acid	DEGs	GIPR	Positive
Heat stress	Metabolite	Linoleic acid	DEGs	KCNN1	Positive
Heat stress	Metabolite	Linoleic acid	DEGs	KIR2DS1	Positive
Heat stress	Metabolite	Linoleic acid	DEGs	DEFB1	Negative
Heat stress	Metabolite	Linoleic acid	Microorganism	Intestinimonas	Negative
Heat stress	Metabolite	Linoleic acid	DEGs	NRN1	Positive
Heat stress	Metabolite	Linoleic acid	DEGs	P3H3	Positive
Heat stress	Metabolite	Linoleic acid	DEGs	FLACC1	Negative
Heat stress	Metabolite	Linoleic acid	DEGs	PTGR1	Positive
Heat stress	Metabolite	Linoleic acid	DEGs	LOC407148	Negative
Heat stress	Metabolite	Linoleic acid	DEGs	MPV17L	Negative
Heat stress	Metabolite	Linoleic acid	DEGs	PLEKHB1	Negative
Heat stress	Metabolite	Linoleic acid	DEGs	SLC43A1	Negative
Heat stress	Metabolite	Linoleic acid	DEGs	TGM1	Positive
Heat stress	Metabolite	Linoleic acid	DEGs	TMEM63B	Positive
Heat stress	Metabolite	Linoleic acid	DEGs	TOMM7	Negative
Heat stress	Metabolite	Linoleic acid	DEGs	ZKSCAN2	Negative
Heat stress	Metabolite	Linoleic acid	Microorganism	Pseudoflavonifractor	Negative
Heat stress	Metabolite	Myo-Inositol	DEGs	S100A8	Negative
Heat stress	Metabolite	Myo-Inositol	DEGs	TOPAZ1	Negative
Heat stress	Metabolite	Ornithine	Microorganism	Oscillibacter	Negative
Heat stress	Metabolite	Myo-Inositol	DEGs	ATP6	Positive
Heat stress	Metabolite	Myo-Inositol	DEGs	HSPE1	Positive
Heat stress	Metabolite	Ornithine	Microorganism	Parapedobacter	Negative
Heat stress	Metabolite	Myo-Inositol	DEGs	IFI27	Positive
Heat stress	Metabolite	Myo-Inositol	DEGs	LAGE3	Positive
Heat stress	Metabolite	Myo-Inositol	DEGs	LCN2	Positive
Heat stress	Metabolite	Myo-Inositol	DEGs	LOC615183	Positive
Heat stress	Metabolite	Myo-Inositol	DEGs	LOC783945	Positive
Heat stress	Metabolite	Ornithine	Microorganism	Vicingus	Negative
Heat stress	Metabolite	Myo-Inositol	DEGs	SCN4B	Positive
Heat stress	Metabolite	Myo-Inositol	DEGs	SPAG8	Positive
Heat stress	Metabolite	Myo-Inositol	DEGs	STYXL2	Positive
Heat stress	Metabolite	Myo-Inositol	DEGs	SYT8	Positive
Heat stress	Metabolite	Tryptophan	Microorganism	Mailhella	Negative
Heat stress	Metabolite	Tryptophan	DEGs	ATP8	Negative
Heat stress	Metabolite	Tryptophan	DEGs	IRS3	Negative
Heat stress	Metabolite	Tyrosine	Microorganism	Mailhella	Negative
Heat stress	Metabolite	Tyrosine	DEGs	ATP8	Negative
Heat stress	Metabolite	Tyrosine	DEGs	IRS3	Negative
Heat stress	Metabolite	Uric acid	Microorganism	Mailhella	Negative
Heat stress	Metabolite	Uric acid	DEGs	ATP8	Negative
Heat stress	Metabolite	Uric acid	DEGs	IRS3	Negative
